# Supplementary material for: Transcriptome Analysis Reveals the Gene Expression Changes in the Silkworm (Bombyx mori) in Response to Hydrogen Sulfide Exposure
Source: Insects. 2021 Dec 13;12(12):1110. doi: 10.3390/insects12121110 (PMC8706860; doi:10.3390/insects12121110)
Supplement: Supplementary file 1 [file insects-12-01110-s001.zip]

Archive with 6 entries (6 files):
- Table S1.pdf
- Table S2.xlsx
- Table S3.pdf
- Table S4.xlsx
- Table S5.xlsx
- Table S6.xlsx
