# Supplementary material for: Transcriptome Analysis Reveals the Gene Expression Changes in the Silkworm (Bombyx mori) in Response to Hydrogen Sulfide Exposure
Source: Insects. 2021 Dec 13;12(12):1110. doi: 10.3390/insects12121110 (PMC8706860; doi:10.3390/insects12121110)
Supplement: Supplementary file 1 [file insects-12-01110-s001.zip › Table S2.xlsx]

## Sheet: Sheet1
Table S2. Statistical analysis of the RNAs Libraries.
Sample	Valid reads	Mapped reads	Unique Mapped reads	Multi Mapped reads	PE Mapped reads	Reads map to sense strand	Reads map to antisense strand	Non-splice reads	Splice reads
FB_Control_1	49443624	46077049(93.19%)	41801122(84.54%)	4275927(8.65%)	44061480(89.11%)	22213117(44.93%)	22158977(44.82%)	30232854(61.15%)	14139240(28.60%)
FB_Control_2	49144228	47843354(97.35%)	43527789(88.57%)	4315565(8.78%)	46066834(93.74%)	23101302(47.01%)	22971484(46.74%)	34736043(70.68%)	11336743(23.07%)
FB_Control_3	50029926	48788614(97.52%)	44596308(89.14%)	4192306(8.38%)	47098678(94.14%)	23635616(47.24%)	23492761(46.96%)	35135399(70.23%)	11992978(23.97%)
FB_7_5uM_1	50357636	49023730(97.35%)	45292013(89.94%)	3731717(7.41%)	47550164(94.42%)	23895588(47.45%)	23766887(47.20%)	31768062(63.08%)	15894413(31.56%)
FB_7_5uM_2	52490302	51140817(97.43%)	47387793(90.28%)	3753024(7.15%)	49345028(94.01%)	24979709(47.59%)	24875096(47.39%)	33472953(63.77%)	16381852(31.21%)
FB_7_5uM_3	50286178	49141008(97.72%)	45253176(89.99%)	3887832(7.73%)	47509712(94.48%)	23847297(47.42%)	23761688(47.25%)	33433140(66.49%)	14175845(28.19%)
