# Supplementary material for: Transcriptome Analysis Reveals the Gene Expression Changes in the Silkworm (Bombyx mori) in Response to Hydrogen Sulfide Exposure
Source: Insects. 2021 Dec 13;12(12):1110. doi: 10.3390/insects12121110 (PMC8706860; doi:10.3390/insects12121110)
Supplement: Supplementary file 1 [file insects-12-01110-s001.zip › Table S4.xlsx]

## Sheet: Sheet1
Tale S4. The list of DEGs comparison between H2S treated group and control group.
gene_id	gene_name	fc	log2(fc)	pval	qval	regulation	significant
MSTRG.2316	LOC101747074	-inf	-inf	1.79836e-16	1.25417e-12	down	yes
110385227	LOC110385227	inf	inf	7.18171e-14	2.50426e-10	up	yes
MSTRG.2546	LOC101746050	0.0038018	-8.0391	1.94177e-11	3.40297e-08	down	yes
MSTRG.2558	P25	16.2003	4.01795	6.44027e-05	0.00154877	up	yes
MSTRG.5223	LOC692598	0.00204445	-8.93407	2.56508e-11	3.57777e-08	down	yes
MSTRG.6453	LOC101743716	0.0132393	-6.23903	5.5838e-11	6.49023e-08	down	yes
MSTRG.1906	Fib-l	15.2314	3.92897	0.0324961	0.133142	up	yes
MSTRG.6336		0.0045237	-7.78828	8.03048e-11	7.00057e-08	down	yes
105842478	LOC105842478	inf	inf	1.77595e-10	1.29026e-07	up	yes
MSTRG.4772	LOC101735620	0.17102	-2.54777	1.8501e-10	1.29026e-07	down	yes
MSTRG.2542	LOC101745473	0.0116212	-6.4271	2.11786e-10	1.34272e-07	down	yes
MSTRG.2545	LOC101745820	0.00577632	-7.43563	3.1748e-10	1.84509e-07	down	yes
MSTRG.2018	LOC101739956	0.00521991	-7.58176	4.48406e-10	2.40552e-07	down	yes
101741720	LOC101741720	inf	inf	6.01059e-10	2.91678e-07	up	yes
MSTRG.5806	LOC101739565	0.0353405	-4.82253	6.60769e-10	2.91678e-07	down	yes
101740429	LOC101740429	inf	inf	6.69177e-10	2.91678e-07	up	yes
MSTRG.1954	LOC105841537	-inf	-inf	1.88398e-09	7.47687e-07	down	yes
MSTRG.1470	Ugt2	0.0154092	-6.02006	1.92979e-09	7.47687e-07	down	yes
MSTRG.6103		0.00635807	-7.2972	2.55275e-09	9.36995e-07	down	yes
MSTRG.5232		0.165496	-2.59514	3.64022e-09	1.26934e-06	down	yes
101740988	LOC101740988	inf	inf	4.1434e-09	1.376e-06	up	yes
MSTRG.6075		0.185395	-2.43132	4.59767e-09	1.45746e-06	down	yes
MSTRG.6391		0.0663982	-3.91271	4.87112e-09	1.47701e-06	down	yes
101741935	LOC101741935	inf	inf	6.23502e-09	1.81179e-06	up	yes
MSTRG.6122		0.247632	-2.01373	6.54323e-09	1.8253e-06	down	yes
MSTRG.5252	LOC101744675	0.240258	-2.05734	7.26692e-09	1.94921e-06	down	yes
MSTRG.4841	LOC101741882	0.219353	-2.18867	9.39193e-09	2.4259e-06	down	yes
MSTRG.1911	LOC101743927	0.226406	-2.14302	9.74132e-09	2.42628e-06	down	yes
MSTRG.1832	LOC101740862	0.0374971	-4.73708	1.03501e-08	2.48901e-06	down	yes
MSTRG.5234	LOC100286767	0.229474	-2.1236	1.25592e-08	2.91658e-06	down	yes
MSTRG.5224	LOC105842464	0.0189784	-5.7195	1.34445e-08	2.91658e-06	down	yes
MSTRG.4640	LOC101736494	282.008	8.13959	1.3668e-08	2.91658e-06	up	yes
MSTRG.4956	LOC101738360	28.6012	4.838	1.38008e-08	2.91658e-06	up	yes
MSTRG.113	LOC101745935	0.0096456	-6.69591	1.62619e-08	3.25659e-06	down	yes
692494	an-0921	59.8762	5.90391	1.66831e-08	3.25659e-06	up	yes
MSTRG.6348		inf	inf	1.68106e-08	3.25659e-06	up	yes
MSTRG.789	Tub4	0.00185419	-9.07499	1.73668e-08	3.2734e-06	down	yes
MSTRG.6415		0.218628	-2.19345	1.92123e-08	3.50157e-06	down	yes
101738298	LOC101738298	inf	inf	1.95815e-08	3.50157e-06	up	yes
MSTRG.5975		0.22621	-2.14426	2.23691e-08	3.90004e-06	down	yes
101740110	LOC101740110	27.0458	4.75733	2.66793e-08	4.53736e-06	up	yes
101740531	LOC101740531	inf	inf	2.76214e-08	4.53736e-06	up	yes
101746111	LOC101746111	inf	inf	2.82417e-08	4.53736e-06	up	yes
MSTRG.6008		0.200244	-2.32017	2.86269e-08	4.53736e-06	down	yes
692430	Tua3	-inf	-inf	2.95243e-08	4.57561e-06	down	yes
101741271	LOC101741271	162.405	7.34345	3.30895e-08	5.01665e-06	up	yes
MSTRG.5976		0.279323	-1.83999	4.59737e-08	6.68472e-06	down	yes
MSTRG.6343		0.249227	-2.00447	4.6009e-08	6.68472e-06	down	yes
MSTRG.5719	LOC101741185	0.0633589	-3.98031	4.74808e-08	6.75759e-06	down	yes
MSTRG.4782	CPH27	0.134339	-2.89604	4.84485e-08	6.75759e-06	down	yes
MSTRG.2191	Tub1	0.236921	-2.07752	5.82826e-08	7.96986e-06	down	yes
MSTRG.1375	LOC101741146	0.214156	-2.22326	5.97871e-08	8.01837e-06	down	yes
MSTRG.6409		0.227651	-2.1351	6.34609e-08	8.35049e-06	down	yes
MSTRG.2213	LOC101746100	0.00808605	-6.95035	6.57283e-08	8.48869e-06	down	yes
MSTRG.6299		0.331586	-1.59255	6.77727e-08	8.59358e-06	down	yes
MSTRG.5958		0.194843	-2.35962	7.03469e-08	8.7607e-06	down	yes
101738993	LOC101738993	89.6875	6.48684	7.17545e-08	8.77922e-06	up	yes
MSTRG.604		0.18601	-2.42655	7.59753e-08	9.06718e-06	down	yes
MSTRG.1377	UGT33D7	0.237306	-2.07518	7.67083e-08	9.06718e-06	down	yes
MSTRG.6251		0.257507	-1.95732	8.8247e-08	1.02572e-05	down	yes
MSTRG.6242		0.227524	-2.13591	9.41342e-08	1.07622e-05	down	yes
MSTRG.6311		0.253155	-1.9819	9.57083e-08	1.07656e-05	down	yes
692481	Adamts-like	30.0577	4.90966	1.11483e-07	1.2341e-05	up	yes
MSTRG.507	NGR-A5	0.223721	-2.16023	1.20512e-07	1.31321e-05	down	yes
MSTRG.1378	UGT33D7	0.23125	-2.11247	1.25521e-07	1.34674e-05	down	yes
MSTRG.5973		0.27916	-1.84084	1.27622e-07	1.34854e-05	down	yes
MSTRG.6180		0.358788	-1.47879	1.36908e-07	1.42507e-05	down	yes
101740654	LOC101740654	117.471	6.87616	1.61446e-07	1.65577e-05	up	yes
MSTRG.5541	LOC101737884	44.3655	5.47137	1.68319e-07	1.70124e-05	up	yes
MSTRG.1343	LOC101746179	0.02385	-5.38986	1.72719e-07	1.70371e-05	down	yes
MSTRG.5453		0.33375	-1.58316	1.7345e-07	1.70371e-05	down	yes
MSTRG.6422		-inf	-inf	1.79981e-07	1.74332e-05	down	yes
MSTRG.3091		219.486	7.77798	1.86914e-07	1.78567e-05	up	yes
MSTRG.2668		42.8903	5.42258	1.95558e-07	1.843e-05	up	yes
MSTRG.143	FIBH	11.771	3.55716	0.0166779	0.0842226	up	yes
MSTRG.1496	LOC101740180	0.0253546	-5.30161	2.33727e-07	2.14476e-05	down	yes
MSTRG.6278		0.214466	-2.22118	2.44639e-07	2.21573e-05	down	yes
MSTRG.621	LOC101738834	21.7363	4.44203	2.49226e-07	2.22833e-05	up	yes
MSTRG.2380	LOC101735871	0.0497255	-4.32987	3.06397e-07	2.69438e-05	down	yes
MSTRG.6216		0.23309	-2.10104	3.09077e-07	2.69438e-05	down	yes
MSTRG.6310		0.257918	-1.95502	3.13445e-07	2.69872e-05	down	yes
MSTRG.3140	Cyp4g25	38.7152	5.27483	3.2384e-07	2.75422e-05	up	yes
MSTRG.5106	LOC101745156	5.25925	2.39486	3.32644e-07	2.79501e-05	up	yes
MSTRG.6000		0.255721	-1.96735	4.13214e-07	3.38842e-05	down	yes
MSTRG.4774	LOC101735891	0.460144	-1.11984	4.14592e-07	3.38842e-05	down	yes
MSTRG.6018		0.270371	-1.88699	4.21762e-07	3.38842e-05	down	yes
MSTRG.6387		0.260212	-1.94224	4.22702e-07	3.38842e-05	down	yes
MSTRG.4524	LOC101742655	31.7502	4.98869	4.33395e-07	3.43466e-05	up	yes
MSTRG.635	LOC101746691	0.4301	-1.21726	5.12641e-07	4.01703e-05	down	yes
MSTRG.5972		0.241903	-2.0475	5.34342e-07	4.14055e-05	down	yes
MSTRG.6137		0.286925	-1.80125	5.4801e-07	4.19981e-05	down	yes
MSTRG.5644		0.237388	-2.07468	5.72051e-07	4.3364e-05	down	yes
MSTRG.725	LOC101741793	-inf	-inf	5.9226e-07	4.44131e-05	down	yes
MSTRG.1374	LOC101741146	0.279418	-1.83951	5.99265e-07	4.44604e-05	down	yes
MSTRG.6353		0.254115	-1.97645	7.37608e-07	5.41482e-05	down	yes
MSTRG.1370	LOC732962	0.144386	-2.792	7.78082e-07	5.65244e-05	down	yes
MSTRG.6356		0.322116	-1.63435	8.02842e-07	5.77219e-05	down	yes
MSTRG.2474	LOC101738662	0.453822	-1.1398	8.70545e-07	6.19508e-05	down	yes
MSTRG.5977		2.50914	1.32719	8.91652e-07	6.2812e-05	up	yes
MSTRG.6301		0.258079	-1.95412	9.02058e-07	6.29095e-05	down	yes
MSTRG.6001		0.354205	-1.49734	9.1804e-07	6.33902e-05	down	yes
MSTRG.6341		0.267766	-1.90095	9.41345e-07	6.43622e-05	down	yes
MSTRG.375	LOC101742623	0.36029	-1.47277	9.92983e-07	6.72336e-05	down	yes
MSTRG.6002		0.265791	-1.91163	1.02739e-06	6.88945e-05	down	yes
MSTRG.1951		65.9349	6.04297	1.07871e-06	7.16471e-05	up	yes
100313492	Ugt3	30.8039	4.94504	1.14582e-06	7.50144e-05	up	yes
MSTRG.6297		0.270229	-1.88775	1.15866e-06	7.50144e-05	down	yes
101739913	LOC101739913	40.409	5.3366	1.16168e-06	7.50144e-05	up	yes
MSTRG.6159		0.416105	-1.26498	1.18545e-06	7.53297e-05	down	yes
MSTRG.5961		0.23981	-2.06004	1.18817e-06	7.53297e-05	down	yes
MSTRG.6351		0.227539	-2.13581	1.24522e-06	7.82355e-05	down	yes
101742744	LOC101742744	54.4921	5.76797	1.28229e-06	7.98456e-05	up	yes
MSTRG.4330	RpL15	0.272467	-1.87585	1.3596e-06	8.39105e-05	down	yes
MSTRG.3229	RpS2e	0.21913	-2.19014	1.38941e-06	8.49976e-05	down	yes
MSTRG.5898	LOC110386577	0.406064	-1.30022	1.42744e-06	8.65652e-05	down	yes
MSTRG.4769	LOC101747139	0.266556	-1.90749	1.49948e-06	9.015e-05	down	yes
MSTRG.6425		0.272717	-1.87452	1.77067e-06	0.000105544	down	yes
MSTRG.6211		0.246297	-2.02153	1.82104e-06	0.000107626	down	yes
MSTRG.2175	LOC105841608	141.736	7.14706	1.84267e-06	0.00010799	up	yes
MSTRG.4734	LOC101737834;LOC101737697	2.06619	1.04697	1.86758e-06	0.000108537	up	yes
MSTRG.5988		0.276823	-1.85296	2.02539e-06	0.000116736	down	yes
MSTRG.6325		0.281925	-1.82662	2.29178e-06	0.000129891	down	yes
MSTRG.6097		0.44183	-1.17844	2.30438e-06	0.000129891	down	yes
MSTRG.6196		0.321253	-1.63822	2.30951e-06	0.000129891	down	yes
101743000	LOC101743000	19.4572	4.28224	2.47915e-06	0.000138317	up	yes
MSTRG.703	LOC101737284	0.316904	-1.65788	2.60661e-06	0.000144274	down	yes
MSTRG.1009	LOC101743105	0.264258	-1.91998	2.74677e-06	0.000150834	down	yes
MSTRG.1684	LOC110385002	0.438396	-1.18969	2.79229e-06	0.000152136	down	yes
MSTRG.6248		0.291769	-1.7771	2.93614e-06	0.000158734	down	yes
MSTRG.2166	LOC101735916	24.5851	4.61971	3.03318e-06	0.000162719	up	yes
MSTRG.5996	LOC101742284	0.0105212	-6.57056	3.09102e-06	0.000164555	down	yes
101744120	LOC101744120	39.3474	5.2982	3.22146e-06	0.000169174	up	yes
MSTRG.1912	LOC101743927	0.280783	-1.83247	3.22628e-06	0.000169174	down	yes
MSTRG.6140		0.45886	-1.12388	3.5314e-06	0.000183791	down	yes
MSTRG.6208		0.33103	-1.59497	3.6731e-06	0.00018975	down	yes
MSTRG.6313		0.382535	-1.38633	3.75294e-06	0.000192449	down	yes
MSTRG.5959		0.209961	-2.2518	3.80627e-06	0.000193759	down	yes
MSTRG.1450	LOC100134929	0.329861	-1.60007	3.95044e-06	0.000199641	down	yes
MSTRG.6030		0.319541	-1.64593	4.00617e-06	0.000201	down	yes
MSTRG.3374	LOC100736431	0.183777	-2.44397	4.05091e-06	0.000201793	down	yes
MSTRG.5016	LOC105842409	0.368448	-1.44047	4.27099e-06	0.000211247	down	yes
MSTRG.1449	CPG16	0.428082	-1.22404	4.4128e-06	0.000216724	down	yes
MSTRG.3271	LOC101743545	20.4219	4.35205	4.48348e-06	0.000218656	up	yes
101737166	LOC101737166	25.9146	4.69569	4.53787e-06	0.000219772	up	yes
MSTRG.4405	LOC101744425	0.281935	-1.82656	4.74717e-06	0.000225715	down	yes
MSTRG.4771	LOC101735485	0.388761	-1.36304	4.75949e-06	0.000225715	down	yes
MSTRG.1076	LOC101735732	0.284547	-1.81326	4.77947e-06	0.000225715	down	yes
MSTRG.5388	fmxg11J9	38.3372	5.26067	4.79004e-06	0.000225715	up	yes
MSTRG.830	LOC101736649	0.344992	-1.53536	5.09952e-06	0.000237399	down	yes
MSTRG.3003	LOC101741962	31.3286	4.96941	5.10608e-06	0.000237399	up	yes
MSTRG.5960		0.296662	-1.75311	5.23057e-06	0.000241576	down	yes
MSTRG.2456	LOC101744176	0.357396	-1.48441	5.35861e-06	0.000245861	down	yes
MSTRG.1833	LOC101741567	0.490381	-1.02803	5.44383e-06	0.000248139	down	yes
MSTRG.3343	LOC732926	0.436537	-1.19582	5.85942e-06	0.000264123	down	yes
101737880	LOC101737880	0.447412	-1.16032	5.87025e-06	0.000264123	down	yes
MSTRG.6467	RpL32	0.344867	-1.53589	6.02898e-06	0.000269526	down	yes
MSTRG.6357		0.334501	-1.57992	6.24809e-06	0.000277372	down	yes
MSTRG.1683	LOC101746326	0.475173	-1.07348	6.28402e-06	0.000277372	down	yes
101746663	LOC101746663	175.373	7.45428	6.32506e-06	0.000277428	up	yes
MSTRG.4849	RpL18	0.342032	-1.5478	6.53197e-06	0.000284517	down	yes
MSTRG.3087	RpL21	0.311681	-1.68186	6.5683e-06	0.000284517	down	yes
MSTRG.488	CSP9	42.2186	5.39981	6.64054e-06	0.000285449	up	yes
692435	CLIP4	19.1801	4.26154	6.67167e-06	0.000285449	up	yes
MSTRG.3595	LOC101739274	0.485205	-1.04333	6.85829e-06	0.000291645	down	yes
MSTRG.4310		0.496689	-1.00959	7.26914e-06	0.000305392	down	yes
MSTRG.6175		0.477778	-1.06559	7.33071e-06	0.000306134	down	yes
MSTRG.1132	RpS3	0.309998	-1.68967	7.59657e-06	0.000315348	down	yes
MSTRG.6432	LOC101735816	0.329017	-1.60377	7.93627e-06	0.0003275	down	yes
101738419	LOC101738419	0.49091	-1.02647	8.19916e-06	0.000336359	down	yes
MSTRG.62	Time	0.395696	-1.33754	8.38828e-06	0.000342104	down	yes
MSTRG.1376	UGT33D7	0.0942847	-3.40683	8.50394e-06	0.000344805	down	yes
MSTRG.2738	LOC101743176	0.42773	-1.22523	8.57906e-06	0.00034584	down	yes
MSTRG.1129	LOC101739253	0.0393081	-4.66903	8.64108e-06	0.000346338	down	yes
692674	LOC692674	112.348	6.81183	9.04384e-06	0.00036041	up	yes
MSTRG.4409	RpS27a	0.385706	-1.37443	9.2861e-06	0.000367962	down	yes
MSTRG.3018	LOC101736098	27.8374	4.79895	9.69833e-06	0.000382125	up	yes
MSTRG.6212		0.328629	-1.60547	9.9527e-06	0.000389945	down	yes
MSTRG.2079	LOC101738606	0.304069	-1.71753	1.03444e-05	0.000400705	down	yes
MSTRG.2941	RpSA	0.310201	-1.68873	1.03631e-05	0.000400705	down	yes
MSTRG.1988	RpL17	0.376401	-1.40966	1.03997e-05	0.000400705	down	yes
MSTRG.4638	RpS14	0.321605	-1.63664	1.08857e-05	0.000417127	down	yes
MSTRG.2283	RpS9	0.348692	-1.51997	1.09965e-05	0.000417983	down	yes
MSTRG.5144	LOC101737792	0.432243	-1.21008	1.10279e-05	0.000417983	down	yes
MSTRG.2650	LOC101739453;LOC105841731	0.233381	-2.09924	1.16803e-05	0.000439149	down	yes
MSTRG.4491	LOC100329146	21.6828	4.43848	1.17123e-05	0.000439149	up	yes
MSTRG.2579	LOC101743885	0.247438	-2.01486	1.23717e-05	0.000461391	down	yes
MSTRG.5006	LOC101741086	17.2684	4.11006	1.30311e-05	0.00048249	up	yes
MSTRG.1201	RpS26	0.380775	-1.39299	1.30758e-05	0.00048249	down	yes
101742915	LOC101742915	0.346241	-1.53015	1.35372e-05	0.000496887	down	yes
101741292	LOC101741292	0.270695	-1.88526	1.38282e-05	0.000504912	down	yes
MSTRG.6094		0.389655	-1.35973	1.42772e-05	0.000518588	down	yes
101742403	LOC101742403	24.5157	4.61563	1.60664e-05	0.000577562	up	yes
101747221	LOC101747221	25.909	4.69538	1.62351e-05	0.000580632	up	yes
101737657	LOC101737657	22.1989	4.47242	1.77114e-05	0.000630202	up	yes
MSTRG.3922	RpS15	0.419474	-1.25335	1.81457e-05	0.000641531	down	yes
MSTRG.2004	LOC110385101	16.2634	4.02356	1.82138e-05	0.000641531	up	yes
MSTRG.6130		0.387157	-1.36901	1.86665e-05	0.000653306	down	yes
MSTRG.631	LOC101745703	0.407149	-1.29637	1.88292e-05	0.000653306	down	yes
MSTRG.2192	RpS20	0.364521	-1.45593	1.91453e-05	0.000656549	down	yes
MSTRG.3473	RpS23	0.377208	-1.40657	1.92419e-05	0.000656549	down	yes
MSTRG.2643	Sir-3	0.207675	-2.2676	1.92918e-05	0.000656549	down	yes
110385160	LOC110385160	0.469077	-1.0921	1.97436e-05	0.000666278	down	yes
101746616	LOC101746616	72.7957	6.18578	1.99116e-05	0.000666278	up	yes
MSTRG.4397	RpS13	0.366552	-1.44791	1.99673e-05	0.000666278	down	yes
MSTRG.1494	RpS29	0.439036	-1.18759	2.02022e-05	0.000668806	down	yes
MSTRG.3110	LOC101740370	16.4617	4.04104	2.03028e-05	0.000668806	up	yes
MSTRG.366	RpL4	0.351354	-1.509	2.10075e-05	0.000684608	down	yes
MSTRG.3530	LOC101745193	50.7833	5.66628	2.13422e-05	0.00069228	up	yes
MSTRG.48	RpL10	0.369451	-1.43654	2.14868e-05	0.000693745	down	yes
MSTRG.4302	LOC101740556	19.3529	4.27448	2.25695e-05	0.000725344	up	yes
101746226	LOC101746226	27.2616	4.7688	2.31383e-05	0.000735447	up	yes
MSTRG.1640	Khc	19.08	4.25399	2.41904e-05	0.000759927	up	yes
MSTRG.172		0.3985	-1.32735	2.43552e-05	0.000761673	down	yes
101746257	LOC101746257	39.6488	5.30921	2.45919e-05	0.000765643	up	yes
MSTRG.999	LOC778521	0.23053	-2.11697	2.54772e-05	0.000789679	down	yes
MSTRG.6062		0.365107	-1.45361	2.67636e-05	0.000825881	down	yes
MSTRG.780	RpP0	0.351815	-1.50711	2.73181e-05	0.000835648	down	yes
101737217	LOC101737217	27.5174	4.78227	2.73197e-05	0.000835648	up	yes
MSTRG.6221		inf	inf	2.78174e-05	0.000847154	up	yes
101735595	LOC101735595	79.0502	6.3047	2.86314e-05	0.000864394	up	yes
MSTRG.3556	LOC105842048	22.1648	4.4702	2.96186e-05	0.000890345	up	yes
MSTRG.1364	serpin-4	5.94716	2.5722	3.07484e-05	0.000920342	up	yes
MSTRG.4430	CatD	0.485862	-1.04138	3.1234e-05	0.000927404	down	yes
MSTRG.6275		0.450954	-1.14895	3.12503e-05	0.000927404	down	yes
MSTRG.3995	LOC105842170	37.8414	5.24189	3.19476e-05	0.000941685	up	yes
MSTRG.6434	Hsp20.1	0.488609	-1.03325	3.36711e-05	0.000986649	down	yes
MSTRG.5797	LOC733116	0.430934	-1.21446	3.38922e-05	0.00098897	down	yes
MSTRG.2092	LOC101744647	19.6224	4.29443	3.46471e-05	0.00100454	up	yes
MSTRG.2385	LOC101735999	0.297607	-1.74852	3.47137e-05	0.00100454	down	yes
MSTRG.1452	RpL35A	0.430303	-1.21657	3.54092e-05	0.00102043	down	yes
MSTRG.3308	LOC101743406	0.445538	-1.16638	3.5947e-05	0.00103082	down	yes
MSTRG.536	Lp-c12	0.474252	-1.07627	3.60654e-05	0.00103082	down	yes
MSTRG.2851	aif	0.316295	-1.66066	3.62492e-05	0.00103185	down	yes
MSTRG.1345	RpS4	0.461167	-1.11664	3.65291e-05	0.00103559	down	yes
MSTRG.617	LOC733020	26.6986	4.73869	3.6863e-05	0.00104082	up	yes
MSTRG.6039	LOC101736600	0.429539	-1.21914	3.79527e-05	0.00106727	down	yes
MSTRG.1021	LOC101738519	18.9929	4.24739	3.81768e-05	0.00106926	up	yes
MSTRG.677	PGRP-S1	0.255105	-1.97084	3.89236e-05	0.00108149	down	yes
MSTRG.3327		0.473931	-1.07725	3.96492e-05	0.00109708	down	yes
MSTRG.1896	RpS16	0.462824	-1.11147	3.99049e-05	0.00109708	down	yes
101737074	LOC101737074	21.1991	4.40593	3.99568e-05	0.00109708	up	yes
MSTRG.4177		0.381061	-1.39191	4.24293e-05	0.00114248	down	yes
MSTRG.2676	LOC778511	0.433076	-1.20731	4.48581e-05	0.00120044	down	yes
MSTRG.5997		0.481929	-1.05311	4.50984e-05	0.00120044	down	yes
101745062	LOC101745062	60.1527	5.91056	4.59088e-05	0.00121276	up	yes
MSTRG.1034	LOC101736129	18.6485	4.22098	4.82584e-05	0.00126524	up	yes
MSTRG.5718	LOC101741185	27.667	4.79009	4.91689e-05	0.00127904	up	yes
MSTRG.749	LOC778474	0.482986	-1.04995	5.32e-05	0.00137414	down	yes
MSTRG.6271		0.441961	-1.17801	5.37979e-05	0.0013773	down	yes
MSTRG.3927	RpS6	0.449651	-1.15312	5.4368e-05	0.00138149	down	yes
MSTRG.815	LOC101747106	0.335437	-1.57589	5.4475e-05	0.00138149	down	yes
MSTRG.6053		0.30011	-1.73644	5.67903e-05	0.00143032	down	yes
MSTRG.3145	BmEts2	18.702	4.22512	5.68107e-05	0.00143032	up	yes
MSTRG.4497	RpS3Ae	0.488194	-1.03447	5.84234e-05	0.00145764	down	yes
MSTRG.6077		0.273849	-1.86855	5.89531e-05	0.00146313	down	yes
MSTRG.4962	CPR34	15.6015	3.96361	6.00945e-05	0.00148617	up	yes
MSTRG.6017		0.0533818	-4.22751	6.05111e-05	0.00149118	down	yes
MSTRG.4644	LOC101737651	19.3625	4.27519	6.11588e-05	0.00150184	up	yes
MSTRG.1821		0.203194	-2.29907	6.25591e-05	0.00152181	down	yes
101745694	LOC101745694	17.6284	4.13983	6.26267e-05	0.00152181	up	yes
MSTRG.5172	LOC101744241	6.08122	2.60436	6.43826e-05	0.00154877	up	yes
MSTRG.5515	tab1	0.00854592	-6.87055	1.9518e-11	3.40297e-08	down	yes
101735515	LOC101735515	16.442	4.03931	6.55396e-05	0.00156828	up	yes
MSTRG.6021		0.398791	-1.32629	6.56636e-05	0.00156828	down	yes
101745723	LOC101745723	18.9165	4.24157	6.77036e-05	0.00160056	up	yes
MSTRG.159	LOC101742869	0.18556	-2.43005	6.84996e-05	0.00160847	down	yes
MSTRG.6111		0.266933	-1.90545	7.00047e-05	0.00163584	down	yes
MSTRG.3429	LOC100101186	0.482737	-1.05069	7.18533e-05	0.0016691	down	yes
101744503	LOC101744503	15.7644	3.97859	7.21481e-05	0.0016691	up	yes
MSTRG.3953	LOC101738178	14.4118	3.84917	7.25176e-05	0.0016691	up	yes
MSTRG.3369	RpL8	0.489047	-1.03195	7.32617e-05	0.00168068	down	yes
MSTRG.1086	LOC101743627	15.01	3.90785	7.42442e-05	0.00169606	up	yes
101747070	LOC101747070	19.4326	4.28041	7.44184e-05	0.00169606	up	yes
101745594	LOC101745594	16.7347	4.06477	7.56977e-05	0.00171599	up	yes
MSTRG.2446	LOC101741298;LOC110385249	16.2222	4.01989	7.62771e-05	0.00171599	up	yes
101745629	LOC101745629	21.0028	4.39251	8.32788e-05	0.00186748	up	yes
MSTRG.5574	LOC105842565	21.9764	4.45788	8.91963e-05	0.00196493	up	yes
MSTRG.1681	LOC101740962	22.3663	4.48325	9.16143e-05	0.00200288	up	yes
MSTRG.3583	LOC101737212	40.4224	5.33708	9.20564e-05	0.00200626	up	yes
MSTRG.4616	LOC101742903	0.234321	-2.09344	9.40791e-05	0.00203455	down	yes
101739187	LOC101739187	52.8507	5.72385	9.44332e-05	0.00203455	up	yes
MSTRG.5151	LOC101738819	78.5372	6.2953	9.45219e-05	0.00203455	up	yes
MSTRG.3024	LOC101737448	23.2077	4.53653	9.5275e-05	0.00204445	up	yes
101745750	LOC101745750	0.392308	-1.34994	9.58137e-05	0.00204971	down	yes
MSTRG.602	RpL28	0.480693	-1.05681	9.70464e-05	0.00206973	down	yes
MSTRG.5226	LOC101741030	26.9192	4.75056	9.76346e-05	0.00207593	up	yes
MSTRG.183	LOC101743338	19.0907	4.2548	0.000101401	0.00214945	up	yes
101746913	LOC101746913	17.1185	4.09749	0.00010373	0.00219212	up	yes
MSTRG.1306	LOC101740446	14.4894	3.85693	0.0001068	0.00222336	up	yes
MSTRG.1408	LOC101738434	2.30936	1.20749	0.000108964	0.00226165	up	yes
MSTRG.6014		0.182884	-2.451	0.000111034	0.00229779	down	yes
MSTRG.4729	LOC101737167	22.2809	4.47774	0.000114191	0.00235611	up	yes
MSTRG.4647	LOC101738673	17.4815	4.12775	0.000114709	0.00235982	up	yes
MSTRG.4514	Gpd	15.855	3.98686	0.00012112	0.0024555	up	yes
MSTRG.5160	LOC101740660	19.9761	4.3202	0.000128692	0.00259393	up	yes
101739070	LOC101739070	18.4596	4.2063	0.00013009	0.00260412	up	yes
MSTRG.1355	LOC101743164	24.2335	4.59893	0.000130318	0.00260412	up	yes
101739337	LOC101739337	31.1261	4.96005	0.000134021	0.00266285	up	yes
MSTRG.108	LOC101741040	24.2141	4.59777	0.000135452	0.00268365	up	yes
MSTRG.4687	rcd1	15.8247	3.98411	0.000138544	0.00273714	up	yes
100174976	LOC100174976	43.4551	5.44145	0.00013982	0.00275454	up	yes
101747010	LOC101747010	42.9479	5.42452	0.000142522	0.00279396	up	yes
MSTRG.4144	LOC101745248	0.37198	-1.4267	0.000149039	0.00290334	down	yes
MSTRG.955	LOC101740043	16.3027	4.02704	0.000149759	0.00290924	up	yes
MSTRG.2653	LOC101737252	0.388378	-1.36446	0.000156264	0.00301879	down	yes
101742244	LOC101742244	14.697	3.87745	0.000159222	0.00306745	up	yes
MSTRG.1077	Ppbp2	0.476904	-1.06823	0.000162292	0.00311797	down	yes
MSTRG.3239	LOC101746525	13.0749	3.70873	0.000170747	0.00324467	up	yes
101742589	LOC101742589	34.8414	5.12273	0.00018509	0.00348103	up	yes
MSTRG.2057	LOC101743112	12.7922	3.67719	0.000187767	0.00352012	up	yes
MSTRG.5235	LOC101742419	0.246798	-2.01859	0.000188588	0.00352604	down	yes
101741666	LOC101741666	17.9317	4.16444	0.000192102	0.00357259	up	yes
101745605	LOC101745605	19.8294	4.30957	0.000205871	0.00378108	up	yes
MSTRG.249	LOC101736080	24.4312	4.61065	0.000206024	0.00378108	up	yes
MSTRG.2086	LOC101741863;LOC101742154	0.463979	-1.10787	0.000210085	0.00383915	down	yes
101742408	LOC101742408	36.7587	5.20001	0.000211209	0.00384144	up	yes
MSTRG.3625	LOC101743988	14.5648	3.86441	0.000212215	0.00384412	up	yes
MSTRG.4467	LOC101741081	15.88	3.98914	0.000213441	0.00384703	up	yes
MSTRG.6009		0.19851	-2.33272	0.00023062	0.00406147	down	yes
MSTRG.1198	LOC101739441	13.492	3.75403	0.000236934	0.00415171	up	yes
101744784	LOC101744784	86.7836	6.43935	0.000238131	0.00415238	up	yes
101739889	LOC101739889	15.0845	3.915	0.000238163	0.00415238	up	yes
MSTRG.1914	Cyp6ab4	15.8297	3.98456	0.000241737	0.00420417	up	yes
100884166	LOC100884166	14.5326	3.86122	0.000260683	0.00443415	up	yes
MSTRG.2185	LOC101741003	13.504	3.75532	0.000266059	0.00451458	up	yes
MSTRG.6471		21.3772	4.418	0.000267526	0.00452846	up	yes
101745529	LOC101745529	24.7686	4.63044	0.000269841	0.00455659	up	yes
MSTRG.4690	serpin-10	18.7264	4.22701	0.000273581	0.00460528	up	yes
100462670	FMO1	39.4523	5.30204	0.000280108	0.00469586	up	yes
MSTRG.1582	CPR148	19.8222	4.30905	0.00028507	0.00473351	up	yes
101745869	LOC101745869	25.436	4.6688	0.000285758	0.00473367	up	yes
101744907	LOC101744907	19.1291	4.2577	0.000287569	0.00474016	up	yes
MSTRG.660	LOC101735308	16.9669	4.08465	0.000288188	0.00474016	up	yes
MSTRG.1012	LOC101740314	22.5997	4.49823	0.00029072	0.00477054	up	yes
MSTRG.2007	LOC101737991	15.1077	3.91721	0.00029803	0.00485621	up	yes
105841448	LOC105841448	66.6465	6.05846	0.000302446	0.00491669	up	yes
MSTRG.1879	LOC101747029	21.3151	4.41381	0.000309637	0.00500847	up	yes
101737003	LOC101737003	22.4817	4.49068	0.000309667	0.00500847	up	yes
MSTRG.5840	LOC101744197	15.9272	3.99342	0.000310595	0.00500847	up	yes
MSTRG.4598	LOC101744381	inf	inf	0.000310965	0.00500847	up	yes
MSTRG.4856		36.1385	5.17547	0.000313987	0.00504549	up	yes
MSTRG.4046		15.3738	3.9424	0.000315493	0.00505804	up	yes
MSTRG.5222	LOC101740747	13.9195	3.79904	0.000316431	0.00506145	up	yes
MSTRG.5031	LOC101746678	12.3969	3.63191	0.000319172	0.00506933	up	yes
MSTRG.359	LOC101740482	14.3565	3.84363	0.000319669	0.00506933	up	yes
MSTRG.6052		16.0488	4.0044	0.000319832	0.00506933	up	yes
MSTRG.3546	LOC101743601	17.7214	4.14742	0.000320751	0.00507238	up	yes
101742340	LOC101742340	31.1688	4.96203	0.000324797	0.00512474	up	yes
MSTRG.46	LOC101738913	16.6907	4.06097	0.000336676	0.00527636	up	yes
MSTRG.3522	LOC101741966	13.2705	3.73015	0.000337877	0.00528331	up	yes
MSTRG.1649	LOC101745224	0.48471	-1.04481	0.00035	0.00542422	down	yes
MSTRG.4560	LOC101742749;LOC110386047	23.3338	4.54435	0.000381593	0.00583603	up	yes
MSTRG.1753	LOC101742387	22.7201	4.50589	0.000395965	0.00599662	up	yes
MSTRG.2400		19.1228	4.25722	0.000397253	0.00599662	up	yes
MSTRG.2978	Oaz	18.008	4.17057	0.000405473	0.00608252	up	yes
101738743	LOC101738743	69.2847	6.11446	0.000410034	0.00611021	up	yes
101744520	LOC101744520	32.4178	5.01872	0.000416811	0.00617164	up	yes
MSTRG.2202	LOC101742298	12.4207	3.63467	0.000426454	0.00628226	up	yes
692758	PPO1	27.3169	4.77172	0.000427884	0.00628226	up	yes
MSTRG.1571	Ldlr	18.6803	4.22345	0.000428786	0.00628226	up	yes
MSTRG.623	LOC101738966	21.6383	4.43552	0.000435966	0.00634745	up	yes
MSTRG.1319	LOC732890	13.1968	3.72212	0.000450384	0.00653009	up	yes
101740761	LOC101740761	14.1044	3.81807	0.000466632	0.00672374	up	yes
101746556	LOC101746556	19.4452	4.28134	0.00048424	0.00692027	up	yes
101744021	LOC101744021	18.1856	4.18472	0.000493149	0.00700423	up	yes
MSTRG.5417	LOC101738318	15.9891	3.99902	0.000495446	0.00700423	up	yes
MSTRG.6483	LOC110386854	0.110075	-3.18344	0.000503911	0.00707097	down	yes
101741469	LOC101741469	29.4278	4.87911	0.000522321	0.00726313	up	yes
MSTRG.816		15.3935	3.94425	0.000531041	0.00733362	up	yes
101743016	LOC101743016	20.7078	4.3721	0.000578251	0.00787641	up	yes
101740717	LOC101740717	32.2486	5.01116	0.000584114	0.00794077	up	yes
MSTRG.2438	Vta1	15.9927	3.99935	0.000592351	0.00802146	up	yes
105842428	LOC105842428	12.9028	3.68961	0.000599182	0.00809825	up	yes
101744539	LOC101744539	49.9321	5.64189	0.00061192	0.00823847	up	yes
MSTRG.239	LOC693027	18.2473	4.18961	0.000617345	0.00828471	up	yes
110385682	LOC110385682	36.1816	5.17719	0.000622389	0.00833117	up	yes
MSTRG.5207		17.5058	4.12976	0.000629972	0.00841652	up	yes
101742535	LOC101742535	23.6556	4.56411	0.000633903	0.00844536	up	yes
MSTRG.5023	LOC101745586	13.4361	3.74804	0.000634552	0.00844536	up	yes
101743954	LOC101743954	25.8483	4.69199	0.000638239	0.00847105	up	yes
101742795	LOC101742795	12.7162	3.66859	0.000639734	0.00847105	up	yes
MSTRG.4439	LOC101735343	29.3031	4.87298	0.000641813	0.00847105	up	yes
MSTRG.3960	LOC101742988	14.2705	3.83497	0.000642556	0.00847105	up	yes
MSTRG.5033	LOC101746958	11.4432	3.51642	0.000647368	0.00851838	up	yes
MSTRG.3135	LOC101746108	11.5497	3.52978	0.000659962	0.0086118	up	yes
MSTRG.1986	LOC733125	16.6433	4.05687	0.000660641	0.0086118	up	yes
101735597	LOC101735597	0.450408	-1.1507	0.000664695	0.00863866	down	yes
MSTRG.3935	LOC101746634	12.1271	3.60016	0.000665179	0.00863866	up	yes
MSTRG.4002	Kettin	18.8836	4.23906	0.000700108	0.00902506	up	yes
MSTRG.4191	Cb10	12.6698	3.66332	0.000716655	0.00920433	up	yes
101744402	LOC101744402	40.0882	5.32511	0.00073238	0.00930349	up	yes
101735438	LOC101735438	17.3084	4.1134	0.000746181	0.00946157	up	yes
101739854	LOC101739854	14.0861	3.8162	0.000750765	0.00950242	up	yes
101744009	LOC101744009	19.1916	4.2624	0.000766656	0.00965101	up	yes
MSTRG.1271	LOC101746796	21.9769	4.45792	0.000770987	0.00966709	up	yes
MSTRG.4814	LOC101745881	12.3838	3.63038	0.000773478	0.00966709	up	yes
101736246	LOC101736246	13.5131	3.75629	0.000784627	0.00974363	up	yes
MSTRG.3807	LOC732885	18.4129	4.20264	0.000814327	0.00995178	up	yes
MSTRG.959	LOC101737050	11.5481	3.52958	0.000821572	0.00999872	up	yes
MSTRG.4493	LOC101743514	2.53535	1.34218	0.000822509	0.00999872	up	yes
101742953	LOC101742953	26.5173	4.72886	0.000846422	0.010209	up	yes
MSTRG.3001		13.6887	3.77491	0.000860141	0.0103425	up	yes
MSTRG.6244		16.128	4.01149	0.000865759	0.0103921	up	yes
MSTRG.1229	LOC101744256	12.2612	3.61602	0.000880106	0.0104921	up	yes
101738779	LOC101738779	12.9556	3.6955	0.000884467	0.0105175	up	yes
101738523	LOC101738523	12.0106	3.58623	0.000885256	0.0105175	up	yes
101740550	LOC101740550	27.4364	4.77802	0.000888064	0.0105329	up	yes
101744729	LOC101744729	32.3014	5.01352	0.000899233	0.0106292	up	yes
MSTRG.5451		164.549	7.36238	0.000905409	0.0106841	up	yes
MSTRG.6146		12.6318	3.65899	0.000907929	0.0106958	up	yes
MSTRG.5005	LOC101740658	10.6991	3.41942	0.00092889	0.0109242	up	yes
101739163	LOC101739163	11.1573	3.47992	0.000931421	0.0109356	up	yes
MSTRG.5792	LOC101735718	25.0766	4.64827	0.000973128	0.0113754	up	yes
MSTRG.4331	LOC101738992	10.7265	3.4231	0.00097957	0.0114239	up	yes
MSTRG.5891	LOC105842681	15.5489	3.95874	0.00100979	0.0116787	up	yes
MSTRG.128	LOC101739567	16.031	4.00279	0.00101439	0.0117125	up	yes
100216492	Cyca	19.6301	4.295	0.00102077	0.0117195	up	yes
101743450	LOC101743450	17.5909	4.13676	0.00102084	0.0117195	up	yes
MSTRG.4127	LOC101743323	12.5614	3.65092	0.00102227	0.0117195	up	yes
MSTRG.5587	LOC101740521	0.489963	-1.02925	0.00102592	0.0117292	down	yes
MSTRG.2937	LOC101745042	0.422874	-1.2417	0.00102994	0.0117558	down	yes
MSTRG.1953	LOC105841537	19.4132	4.27897	0.0010344	0.0117797	up	yes
MSTRG.5694	LOC101746455	21.7425	4.44244	0.00103541	0.0117797	up	yes
MSTRG.5952	LOC101739940	16.6788	4.05995	0.00104388	0.0118196	up	yes
MSTRG.1597	LOC100862827	12.2379	3.61329	0.00105286	0.0118813	up	yes
MSTRG.5748	LOC101743289	14.9859	3.90553	0.00105557	0.0118927	up	yes
MSTRG.494	LOC101743249	18.5816	4.2158	0.00107142	0.0120324	up	yes
101736372	LOC101736372	11.429	3.51463	0.00110183	0.0123143	up	yes
MSTRG.6334	LOC101740259	11.1957	3.48488	0.00111037	0.0123702	up	yes
MSTRG.5637	LOC101736498	11.9413	3.57789	0.0011133	0.012383	up	yes
MSTRG.1224	LOC101737013	15.2347	3.92929	0.00112318	0.0124504	up	yes
101743239	LOC101743239	13.23	3.72574	0.0011257	0.0124504	up	yes
101742661	LOC101742661	31.8975	4.99537	0.00112628	0.0124504	up	yes
MSTRG.3529	LOC101745193;LOC110384736	11.3456	3.50406	0.0011265	0.0124504	up	yes
MSTRG.4369	LOC101745685	12.278	3.618	0.00116471	0.0128118	up	yes
MSTRG.3458	LOC101741581	11.4535	3.51772	0.00116791	0.0128267	up	yes
MSTRG.2749	LOC101735878	10.9105	3.44765	0.00117211	0.0128527	up	yes
MSTRG.966	LOC101742771	18.0613	4.17483	0.00120163	0.013135	up	yes
110384757	LOC110384757	15.5632	3.96006	0.00122627	0.0133209	up	yes
MSTRG.1154	Or-59	0.34303	-1.54359	0.00124405	0.013472	down	yes
MSTRG.6315		13.4507	3.7496	0.00125091	0.0135253	up	yes
MSTRG.1155	LOC101736516	0.215131	-2.21671	0.00125755	0.013576	down	yes
MSTRG.5990		12.0178	3.5871	0.00128641	0.0138022	up	yes
101746166	LOC101746166	14.4039	3.84839	0.0013185	0.0140815	up	yes
MSTRG.462	LOC101739153	-inf	-inf	0.00133276	0.014212	down	yes
MSTRG.2576	LOC733088	10.6159	3.40815	0.00133569	0.0142215	up	yes
101741128	LOC101741128	27.0739	4.75883	0.00142141	0.0149742	up	yes
101739289	LOC101739289	15.5305	3.95703	0.00144375	0.0151547	up	yes
MSTRG.2239	LOC101742638	29.9091	4.90251	0.00145864	0.0152741	up	yes
101743457	LOC101743457	11.3424	3.50365	0.00147199	0.0153891	up	yes
MSTRG.4536	LOC101740203	10.9742	3.45604	0.00147624	0.0153891	up	yes
101741663	LOC101741663	16.5146	4.04567	0.0014943	0.0155541	up	yes
MSTRG.5458	Cyp6ab5	12.9844	3.69871	0.00150129	0.0156036	up	yes
MSTRG.1588	LOC101741761	16.709	4.06255	0.00152499	0.0157623	up	yes
MSTRG.272	htra2	12.9664	3.69671	0.0015256	0.0157623	up	yes
MSTRG.4669	LOC101741452	10.2744	3.36098	0.0015439	0.0159277	up	yes
101742721	LOC101742721	27.4046	4.77635	0.00155416	0.0159863	up	yes
MSTRG.5366	LOC101743953	0.438114	-1.19062	0.0015572	0.0159939	down	yes
101738830	LOC101738830	25.2511	4.65828	0.00157002	0.0161019	up	yes
MSTRG.4087	LOC100862756	11.8426	3.56592	0.00157363	0.0161153	up	yes
MSTRG.4544	LOC101741173	6.68626	2.7412	0.0016208	0.0164774	up	yes
MSTRG.6043		0.468381	-1.09425	0.00168352	0.0169911	down	yes
101737292	LOC101737292	17.446	4.12482	0.00170333	0.0171415	up	yes
101746237	LOC101746237	22.0723	4.46416	0.00170944	0.01715	up	yes
MSTRG.4894	LOC101742807	12.5295	3.64726	0.00171601	0.01715	up	yes
MSTRG.879	LOC101744545	10.5032	3.39276	0.00171843	0.01715	up	yes
101746912	LOC101746912	19.9014	4.3148	0.00173089	0.0172065	up	yes
101741184	LOC101741184	18.0267	4.17206	0.001732	0.0172065	up	yes
100862772	LOC100862772	18.4161	4.2029	0.0017662	0.0174516	up	yes
MSTRG.5055	LOC101743473	10.8564	3.44047	0.00177158	0.0174516	up	yes
MSTRG.142	Sirt2	16.8959	4.07861	0.00177544	0.0174516	up	yes
MSTRG.1342	LOC101744888	16.3428	4.03059	0.00177653	0.0174516	up	yes
MSTRG.1549	LOC101738602	10.041	3.32783	0.00178381	0.0174724	up	yes
MSTRG.4041	Nep-L	11.1835	3.48331	0.00178686	0.0174776	up	yes
MSTRG.2751	LOC101736140	13.743	3.78063	0.00179096	0.0174932	up	yes
MSTRG.5220	LOC101740428	13.6061	3.76619	0.0017985	0.0175422	up	yes
101743493	LOC101743493	16.4318	4.03842	0.00181148	0.0176196	up	yes
MSTRG.1239	LOC101746698	10.3579	3.37267	0.0018406	0.0178282	up	yes
MSTRG.1442	LOC101743632	0.374052	-1.41869	0.00189436	0.018183	down	yes
MSTRG.3483	LOC692478	9.72474	3.28166	0.00189748	0.018183	up	yes
MSTRG.2258	LOC101736093	10.9544	3.45344	0.00190291	0.0182042	up	yes
MSTRG.6174		0.362067	-1.46567	0.00191812	0.0183246	down	yes
101737784	LOC101737784	11.5042	3.52409	0.0019243	0.0183585	up	yes
MSTRG.3203	LOC101738983	9.98993	3.32047	0.00196548	0.0186494	up	yes
MSTRG.5002	Y-c	11.5134	3.52524	0.00200892	0.0190098	up	yes
MSTRG.2780	LOC101736978;LOC110385393	22.3906	4.48482	0.00202515	0.0190857	up	yes
MSTRG.4597	LOC101741881	12.6537	3.66148	0.0020735	0.0193403	up	yes
MSTRG.5710	LOC692988	9.57092	3.25866	0.00207436	0.0193403	up	yes
MSTRG.1439	LOC101742927	0.304001	-1.71785	0.00211516	0.0196158	down	yes
MSTRG.144	Rabb	11.5819	3.5338	0.00217382	0.0200003	up	yes
MSTRG.4329	Cbz	12.8444	3.68307	0.0022107	0.0203128	up	yes
MSTRG.4607	LOC105842332	10.5209	3.39519	0.00223136	0.0204487	up	yes
MSTRG.5855	LOC101736955	13.3955	3.74368	0.00225807	0.0205853	up	yes
MSTRG.5895	LOC101744588	11.2869	3.49658	0.00227514	0.0207139	up	yes
101746193	LOC101746193	26.223	4.71276	0.00228469	0.0207558	up	yes
MSTRG.2441	LOC101738976	10.4411	3.3842	0.0022857	0.0207558	up	yes
101739362	LOC101739362	31.3131	4.9687	0.00230583	0.0209114	up	yes
MSTRG.1019	LOC101738519	17.0564	4.09224	0.00232013	0.0210131	up	yes
101745327	LOC101745327	11.4365	3.51558	0.00232307	0.0210131	up	yes
101741533	LOC101741533	22.3943	4.48506	0.00232907	0.0210401	up	yes
MSTRG.2331	LOC101739592	11.6001	3.53607	0.00236411	0.0212204	up	yes
MSTRG.4139	LOC101736629	20.0673	4.32678	0.00236425	0.0212204	up	yes
101736324	LOC101736324	22.1358	4.46831	0.00239381	0.021404	up	yes
101742251	LOC101742251	28.3771	4.82665	0.00239482	0.021404	up	yes
MSTRG.3610	LOC105842055	5.45356	2.4472	0.00244432	0.0217292	up	yes
MSTRG.1135	LOC101744355	21.8065	4.44669	0.00244457	0.0217292	up	yes
MSTRG.3500	LOC101744516	27.5903	4.78609	0.00244819	0.0217292	up	yes
101740105	LOC101740105	12.7785	3.67564	0.00244898	0.0217292	up	yes
MSTRG.4673	LOC101739427	13.471	3.75179	0.00246616	0.0218539	up	yes
MSTRG.6112		52.4317	5.71237	0.0024737	0.0218928	up	yes
101735614	LOC101735614	13.6015	3.76569	0.00250538	0.0221171	up	yes
MSTRG.4540	LOC101747223	11.9151	3.57472	0.00251983	0.0221885	up	yes
101737718	LOC101737718	12.7982	3.67787	0.00252412	0.0221982	up	yes
MSTRG.6163		16.8642	4.07589	0.0025327	0.0222255	up	yes
MSTRG.5326	LOC101738058	12.4268	3.63538	0.00253926	0.0222472	up	yes
101738788	LOC101738788	28.7512	4.84555	0.00259373	0.0226391	up	yes
MSTRG.3146	LOC693083	10.6132	3.40779	0.00259786	0.0226469	up	yes
MSTRG.4447	LOC100101176	15.01	3.90785	0.00263524	0.0228869	up	yes
MSTRG.3785	Fatp	9.09222	3.18463	0.00264367	0.0229244	up	yes
101746256	LOC101746256	15.1276	3.91911	0.00266116	0.0230259	up	yes
101744194	LOC101744194	16.1835	4.01645	0.00266855	0.0230364	up	yes
101738377	LOC101738377	17.6467	4.14132	0.00269362	0.0231636	up	yes
MSTRG.5384	LOC101735353	12.0112	3.58631	0.00269368	0.0231636	up	yes
101738643	LOC101738643	12.3496	3.62639	0.0027465	0.0235308	up	yes
MSTRG.3823	LOC101741443	12.0334	3.58897	0.00278438	0.0237969	up	yes
101744449	DnaJ-14	11.9807	3.58264	0.00279865	0.0238896	up	yes
MSTRG.2343	GSTo3	9.2741	3.21321	0.00285027	0.0242627	up	yes
MSTRG.5669	LOC101746167	9.27018	3.2126	0.00292478	0.0247541	up	yes
MSTRG.2197	LOC101741865	17.3823	4.11954	0.00293543	0.0248141	up	yes
MSTRG.6194		15.2831	3.93386	0.00298478	0.0251359	up	yes
101741916	LOC101741916	16.9593	4.084	0.00301489	0.0252174	up	yes
MSTRG.3534	LOC101741582	34.8457	5.12291	0.00301567	0.0252174	up	yes
MSTRG.3555	LOC101745141	19.643	4.29595	0.00302358	0.025223	up	yes
101740532	LOC101740532	50.0849	5.6463	0.00306401	0.0254218	up	yes
101742594	LOC101742594	9.39503	3.2319	0.00306564	0.0254218	up	yes
MSTRG.2988		13.963	3.80354	0.00307511	0.0254701	up	yes
MSTRG.4606	LOC105842330	19.2595	4.2675	0.00314192	0.0258699	up	yes
MSTRG.2981	LOC101746197	14.038	3.81126	0.00315916	0.0259811	up	yes
101745494	LOC101745494	9.15532	3.19461	0.0031692	0.026033	up	yes
MSTRG.4267	LOC101737831	14.8485	3.89225	0.00318765	0.0261537	up	yes
100862759	LOC100862759	12.4043	3.63277	0.00321574	0.0263008	up	yes
MSTRG.2153	LOC101746620	9.06603	3.18047	0.00321689	0.0263008	up	yes
101738857	LOC101738857	11.5997	3.53602	0.0032956	0.0268031	up	yes
100327241	LOC100327241	28.0587	4.81038	0.00330021	0.0268031	up	yes
MSTRG.1781	LOC101735320	11.1756	3.48229	0.00330139	0.0268031	up	yes
101743303	LOC101743303	12.5854	3.65368	0.00330857	0.0268302	up	yes
MSTRG.136	LOC101739525	9.19234	3.20043	0.00337836	0.0273326	up	yes
101742498	LOC101742498	15.8586	3.98719	0.00338763	0.0273758	up	yes
MSTRG.592		0.486307	-1.04006	0.00339646	0.0274151	down	yes
101745804	LOC101745804	26.4285	4.72402	0.00341406	0.0274939	up	yes
MSTRG.4200	LOC101735936	10.2411	3.3563	0.00345909	0.0277923	up	yes
MSTRG.4442	LOC101736544	14.2334	3.83121	0.00346348	0.0277955	up	yes
101741488	LOC101741488	32.7698	5.03429	0.00363295	0.0290156	up	yes
101740093	LOC101740093	17.9119	4.16284	0.00364047	0.0290156	up	yes
MSTRG.6158		10.0207	3.32491	0.00366779	0.0291667	up	yes
MSTRG.3780	LOC101742845	15.7055	3.9732	0.00367681	0.0292051	up	yes
101744743	LOC101744743	12.0787	3.5944	0.00381793	0.0302571	up	yes
693036	Hnf-4	19.1132	4.2565	0.00385593	0.030489	up	yes
MSTRG.2701	LOC101738938	8.99983	3.1699	0.0039263	0.0308704	up	yes
101745185	LOC101745185	11.3829	3.50879	0.00396582	0.0311437	up	yes
MSTRG.923	LOC101746512	0.231543	-2.11065	0.00397	0.0311437	down	yes
101746247	LOC101746247	11.9935	3.58418	0.00399861	0.0313002	up	yes
MSTRG.4694	LOC101741122	9.38125	3.22978	0.00401598	0.0313985	up	yes
MSTRG.13	LOC101745169	0.44958	-1.15335	0.00403944	0.0315465	down	yes
MSTRG.400	LOC693097	9.23893	3.20773	0.0040915	0.0319174	up	yes
MSTRG.5322	LOC732974	9.7544	3.28605	0.00410388	0.0319781	up	yes
MSTRG.2491	LOC101745959	9.62507	3.2668	0.00414203	0.0322035	up	yes
MSTRG.100	NOS1	16.8204	4.07214	0.00419066	0.032509	up	yes
MSTRG.1448	LOC101738200	11.0823	3.47019	0.0042072	0.032571	up	yes
101737117	LOC101737117	16.8106	4.0713	0.00420798	0.032571	up	yes
101735664	LOC101735664	10.0064	3.32285	0.00425865	0.0328901	up	yes
101735990	LOC101735990	12.2333	3.61274	0.0042742	0.0329738	up	yes
MSTRG.2816	LOC101736806	11.1057	3.47323	0.00429489	0.0330774	up	yes
101736174	LOC101736174	8.99662	3.16938	0.00436808	0.0334391	up	yes
105843019	LOC105843019	24.0828	4.58993	0.00438724	0.0335122	up	yes
101737584	LOC101737584	11.4135	3.51266	0.00442738	0.0337449	up	yes
MSTRG.834		9.45101	3.24047	0.00444148	0.0338046	up	yes
105841261	LOC105841261	13.1514	3.71714	0.00453932	0.034485	up	yes
105841518	LOC105841518	16.5831	4.05164	0.00460528	0.03491	up	yes
MSTRG.822	LOC101742436	10.5741	3.40247	0.00462364	0.0349731	up	yes
101741766	LOC101741766	9.919	3.3102	0.00465596	0.0351795	up	yes
101741937	LOC101741937	10.9865	3.45765	0.00467104	0.0352171	up	yes
101742359	LOC101742359	22.7483	4.50768	0.0046855	0.0352639	up	yes
MSTRG.2840	ie2	0.392408	-1.34957	0.00468735	0.0352639	down	yes
101746855	LOC101746855	11.1455	3.47839	0.0047083	0.0353833	up	yes
MSTRG.4808	LOC101743240	10.0953	3.33561	0.00487436	0.0363299	up	yes
101742183	LOC101742183	12.7543	3.67291	0.00487594	0.0363299	up	yes
101736526	LOC101736526	12.8462	3.68327	0.00489497	0.0364006	up	yes
MSTRG.555	LOC101739387	0.141449	-2.82164	0.00489587	0.0364006	down	yes
101740832	LOC101740832	28.0449	4.80967	0.00490438	0.0364251	up	yes
101738097	LOC101738097	13.5535	3.7606	0.00491536	0.0364678	up	yes
MSTRG.139	LOC101737978	10.243	3.35657	0.00505865	0.0371358	up	yes
MSTRG.4188	LOC101745490	8.46001	3.08066	0.00506483	0.0371421	up	yes
101736668	LOC101736668	11.0565	3.46682	0.00507582	0.0371768	up	yes
MSTRG.4731	LOC101745258	15.9843	3.99859	0.00511516	0.037276	up	yes
MSTRG.5012	LOC692733	15.1026	3.91673	0.00512365	0.0372989	up	yes
101738710	LOC101738710	8.95061	3.16199	0.00519675	0.0377418	up	yes
MSTRG.4584	LOC101745395	10.5043	3.39291	0.00522759	0.037858	up	yes
101742824	LOC101742824	15.381	3.94308	0.00525315	0.0379347	up	yes
MSTRG.6489	LOC101744593	11.6193	3.53845	0.00525451	0.0379347	up	yes
MSTRG.6435		18.5997	4.21721	0.00530227	0.038161	up	yes
101747183	LOC101747183	20.4895	4.35682	0.00533307	0.0383036	up	yes
105841683	LOC105841683	11.9709	3.58146	0.00538175	0.0385738	up	yes
101738658	LOC101738658	19.8517	4.31119	0.00539137	0.0386031	up	yes
MSTRG.6436	LOC105842886	9.77908	3.2897	0.00539996	0.0386212	up	yes
101744779	LOC101744779	11.7643	3.55634	0.00540498	0.0386212	up	yes
MSTRG.2423	LOC101736400	11.3238	3.50128	0.00542738	0.0387416	up	yes
101741562	LOC101741562	24.4622	4.61248	0.00544617	0.038836	up	yes
101742025	LOC101742025	12.4699	3.64038	0.00551751	0.0392411	up	yes
101742248	LOC101742248	11.3512	3.50478	0.00555316	0.0393881	up	yes
101744111	LOC101744111	9.8782	3.30425	0.0055574	0.0393881	up	yes
101747095	LOC101747095	14.7808	3.88565	0.00555748	0.0393881	up	yes
MSTRG.1014	LOC101738114	12.6502	3.66109	0.00559867	0.0395206	up	yes
MSTRG.1842	LOC110384711	15.6355	3.96675	0.00560432	0.0395206	up	yes
MSTRG.1528	LOC101743108	10.5311	3.39659	0.00566086	0.0398601	up	yes
101736780	LOC101736780	11.0401	3.46468	0.00566409	0.0398601	up	yes
MSTRG.2399	LOC101742099	13.2118	3.72376	0.0056843	0.039962	up	yes
MSTRG.442	LOC101737283	19.6568	4.29696	0.00569679	0.0400095	up	yes
101740332	LOC101740332	14.8704	3.89437	0.00573297	0.0401826	up	yes
MSTRG.339	LOC101740083	9.01846	3.17288	0.0057757	0.0404009	up	yes
MSTRG.401	CSP5	13.1688	3.71905	0.00580471	0.0405632	up	yes
101735380	LOC101735380	14.3944	3.84744	0.00590717	0.0411013	up	yes
MSTRG.5948	LOC101737327	14.3413	3.84211	0.00591118	0.0411013	up	yes
101743643	LOC101743643	9.02336	3.17367	0.00592697	0.04117	up	yes
MSTRG.1400	LOC101745809	9.7025	3.27836	0.00597078	0.0413919	up	yes
MSTRG.6254		13.9058	3.79761	0.0059914	0.0414609	up	yes
MSTRG.1905	LOC101743256	9.11133	3.18766	0.00599263	0.0414609	up	yes
101737527	LOC101737527	10.8312	3.43712	0.0060165	0.0415436	up	yes
MSTRG.187	LOC101736830;LOC101736959	10.2478	3.35724	0.00603343	0.0416193	up	yes
MSTRG.650	LOC101740041	10.1726	3.34662	0.00604841	0.0416403	up	yes
MSTRG.1729	LOC101740132	9.90762	3.30854	0.00612061	0.0419795	up	yes
MSTRG.2828	LOC101741107	8.86808	3.14862	0.00613328	0.0420172	up	yes
MSTRG.1774	LOC101745812	13.3748	3.74144	0.00615097	0.042097	up	yes
101738156	LOC101738156	12.3201	3.62295	0.00616673	0.0421579	up	yes
MSTRG.5066	LOC692840	8.28625	3.05072	0.00619227	0.0422553	up	yes
101741402	LOC101741402	13.4583	3.75042	0.00621422	0.0423636	up	yes
101741486	LOC101741486	9.11826	3.18876	0.00623993	0.0424229	up	yes
MSTRG.5111	LOC101745443	9.24693	3.20897	0.00624116	0.0424229	up	yes
MSTRG.6395		11.7172	3.55055	0.00626218	0.0424829	up	yes
MSTRG.6469		9.13493	3.19139	0.00630887	0.0427166	up	yes
MSTRG.4746	GSTe4	13.9583	3.80305	0.00633189	0.0428309	up	yes
MSTRG.4840	LOC101741882	8.87836	3.15029	0.00634479	0.0428765	up	yes
MSTRG.549	LOC110386138	16.9427	4.08259	0.0064194	0.0431712	up	yes
101738182	LOC101738182	9.80075	3.29289	0.00642295	0.0431712	up	yes
101737611	LOC101737611	10.0604	3.33062	0.00643792	0.0431712	up	yes
101735883	LOC101735883	24.7589	4.62988	0.00645885	0.0432699	up	yes
101743189	LOC101743189	13.8262	3.78933	0.00649469	0.0433895	up	yes
MSTRG.3323	LOC101738985	9.66475	3.27273	0.00649742	0.0433895	up	yes
101742604	LOC101742604	9.24055	3.20798	0.00651081	0.0433895	up	yes
MSTRG.2677	LOC101735420	8.87682	3.15004	0.00652382	0.0434133	up	yes
105841874	LOC105841874	17.1567	4.1007	0.00653837	0.0434494	up	yes
101742985	LOC101742985	10.6763	3.41634	0.00657514	0.0436299	up	yes
MSTRG.5716	LOC101740700	10.2508	3.35766	0.00659276	0.0437052	up	yes
101739842	LOC101739842	9.55796	3.2567	0.00665012	0.0440018	up	yes
101739578	LOC101739578	12.9569	3.69565	0.00672019	0.0443985	up	yes
MSTRG.2393	LOC101736848	10.6707	3.41558	0.00673371	0.0444285	up	yes
101737985	RMI1	9.07198	3.18142	0.00680576	0.0448191	up	yes
101745891	LOC101745891	8.8226	3.1412	0.00683774	0.044943	up	yes
MSTRG.3310		10.5576	3.40022	0.00684718	0.044943	up	yes
MSTRG.4446	LOC101737508	10.0989	3.33613	0.00689879	0.0451758	up	yes
100127103	Cyp305b1	26.6773	4.73754	0.00699818	0.0457836	up	yes
MSTRG.1745	LOC100101209	10.2426	3.35651	0.00702826	0.0459117	up	yes
MSTRG.1088		8.38366	3.06758	0.00703093	0.0459117	up	yes
101735470	LOC101735470	9.13153	3.19086	0.00708993	0.0462537	up	yes
MSTRG.4622	LOC101744043	10.4282	3.38242	0.00718902	0.0467407	up	yes
MSTRG.2469	LOC101746143	14.0904	3.81664	0.00720412	0.0467798	up	yes
101741792	LOC101741792	9.81996	3.29572	0.00727568	0.047044	up	yes
MSTRG.3933	LOC101746206	9.96939	3.3175	0.00727854	0.047044	up	yes
101738587	LOC101738587	10.089	3.33471	0.007343	0.0473291	up	yes
MSTRG.1443	LOC733121	9.37489	3.2288	0.0073544	0.0473588	up	yes
101738631	LOC101738631	14.5969	3.86759	0.00738656	0.0475168	up	yes
MSTRG.5770	LOC101735359	16.0379	4.00342	0.00739443	0.0475168	up	yes
101745608	LOC101745608	30.2134	4.91712	0.00739937	0.0475168	up	yes
101737426	LOC101737426	11.0584	3.46707	0.00742235	0.0476205	up	yes
MSTRG.4101	LOC101737960	16.7672	4.06757	0.00745448	0.047759	up	yes
MSTRG.6374		10.8907	3.44502	0.00755909	0.0482648	up	yes
MSTRG.3902	Glyp	9.00347	3.17048	0.00757918	0.0483155	up	yes
MSTRG.4941	LOC101743559	17.1573	4.10075	0.00760263	0.0484012	up	yes
101742585	LOC101742585	22.2016	4.47259	0.0076065	0.0484012	up	yes
MSTRG.6279		9.07604	3.18206	0.00761731	0.0484029	up	yes
MSTRG.2966	LOC101742213	13.1522	3.71723	0.00762065	0.0484029	up	yes
MSTRG.2460	LOC101744612	12.1429	3.60204	0.00764872	0.0484929	up	yes
101738622	LOC101738622	8.44644	3.07834	0.00772785	0.048855	up	yes
100126538	Aox1	28.7637	4.84618	0.00773905	0.048855	up	yes
MSTRG.691	LOC101735956	8.36705	3.06472	0.00774086	0.048855	up	yes
101745827	LOC101745827	9.18713	3.19961	0.00776557	0.0489667	up	yes
101742200	LOC101742200	13.2092	3.72347	0.00811533	0.0506681	up	yes
101747181	LOC101747181	9.62838	3.26729	0.00832427	0.051649	up	yes
MSTRG.2116	LOC110385148	26.3856	4.72168	0.00836025	0.0517504	up	yes
101744871	LOC101744871	12.5557	3.65028	0.00836288	0.0517504	up	yes
MSTRG.2984	LOC101747037	10.1327	3.34095	0.0084071	0.0519319	up	yes
101743645	LOC101743645	19.6728	4.29813	0.0084549	0.0521809	up	yes
MSTRG.3252	LOC101742454	8.4464	3.07834	0.00858585	0.0528488	up	yes
MSTRG.2817	LOC101736404	9.58285	3.26046	0.00863378	0.0530677	up	yes
101741909	LOC101741909	14.4319	3.85119	0.00866994	0.0531787	up	yes
MSTRG.4249	LOC101742464	8.43225	3.07592	0.00872184	0.0534031	up	yes
101744353	LOC101744353	12.4349	3.63633	0.00877455	0.0536787	up	yes
101742829	LOC101742829	19.6347	4.29533	0.00885509	0.0540765	up	yes
MSTRG.5998		23.7886	4.5722	0.00893457	0.0545142	up	yes
MSTRG.4708	LOC101744044	12.5545	3.65013	0.00895782	0.0545608	up	yes
101742532	LOC101742532	8.14829	3.0265	0.00895786	0.0545608	up	yes
MSTRG.4851	LOC101742368	9.07294	3.18157	0.00899928	0.0547175	up	yes
101741241	LOC101741241	20.4633	4.35497	0.00910157	0.0552308	up	yes
MSTRG.2010	LOC101740919	9.76342	3.28739	0.00918318	0.0555495	up	yes
MSTRG.334	LOC101746366	13.8511	3.79192	0.00924083	0.055797	up	yes
MSTRG.2736	Rab-10	16.9001	4.07896	0.00927111	0.0558951	up	yes
MSTRG.3632	LOC693038	9.03754	3.17593	0.00927311	0.0558951	up	yes
MSTRG.1114	LOC101746374	8.90271	3.15425	0.00931724	0.0561126	up	yes
MSTRG.5455	LOC101737606	23.271	4.54046	0.00935985	0.0562236	up	yes
MSTRG.4831	LOC101741174	9.03682	3.17582	0.00941748	0.0564356	up	yes
101739468	LOC101739468	16.1212	4.01089	0.00942359	0.0564356	up	yes
MSTRG.5040	LOC101737035	9.75084	3.28553	0.00943836	0.0564521	up	yes
101739892	LOC101739892	7.99608	2.99929	0.009575	0.0571223	up	yes
101744892	LOC101744892	15.0873	3.91526	0.00961529	0.0571777	up	yes
MSTRG.6479	LOC101740166	7.94014	2.98916	0.00973254	0.0577166	up	yes
MSTRG.1384	LOC105841366	18.9603	4.24491	0.0097435	0.0577325	up	yes
MSTRG.3413	LOC101742892	8.70628	3.12206	0.00975637	0.0577597	up	yes
MSTRG.2235	CecD	0.457837	-1.12709	0.00980557	0.0579526	down	yes
101736439	LOC101736439	8.65574	3.11366	0.00998544	0.0588163	up	yes
MSTRG.627	LOC101740354	9.46039	3.2419	0.0100187	0.0589626	up	yes
MSTRG.224	LOC101742621	9.07428	3.18178	0.0100323	0.0589925	up	yes
MSTRG.2008	Vps4	10.0753	3.33275	0.0101572	0.0596766	up	yes
MSTRG.3490	LOC101736188	10.5315	3.39664	0.0102003	0.0598797	up	yes
101740476	LOC101740476	34.7605	5.11938	0.0102405	0.0600147	up	yes
MSTRG.2022		10.9784	3.4566	0.0103969	0.0608289	up	yes
101747138	LOC101747138	7.98917	2.99804	0.0104384	0.0609692	up	yes
MSTRG.1829	LOC101740185	8.27004	3.04789	0.0104471	0.0609692	up	yes
MSTRG.4679	LOC110386096	9.79926	3.29267	0.0104628	0.0610098	up	yes
101744714	LOC101744714	18.3641	4.19882	0.0104854	0.0610498	up	yes
101738290	LOC101738290	9.06711	3.18064	0.0104977	0.0610498	up	yes
MSTRG.3528	LOC110385657	2.74993	1.45939	0.0104999	0.0610498	up	yes
MSTRG.1629	LOC101742095	8.14999	3.0268	0.0105179	0.0610755	up	yes
100144549	Fng	17.0149	4.08873	0.0106711	0.0616943	up	yes
101738409	LOC101738409	7.89218	2.98042	0.0106725	0.0616943	up	yes
MSTRG.871	LOC101743527	8.75117	3.12948	0.0106873	0.0616943	up	yes
101747087	LOC101747087	14.0197	3.80939	0.0106952	0.0616943	up	yes
101742414	LOC101742414	14.0441	3.81189	0.010917	0.0627657	up	yes
101743611	LOC101743611	13.6552	3.77138	0.0109326	0.0628038	up	yes
MSTRG.5575	LOC101742709	10.5818	3.40351	0.0110228	0.0631923	up	yes
101746886	LOC101746886	8.7483	3.129	0.0110364	0.0631923	up	yes
MSTRG.3454	LOC732882	8.10901	3.01953	0.0110832	0.0633559	up	yes
MSTRG.870	LOC101743209	8.69127	3.11957	0.0112232	0.0639466	up	yes
101736998	LOC101736998	8.37859	3.06671	0.0114333	0.0649843	up	yes
101745567	LOC101745567	9.06543	3.18038	0.0115158	0.0653998	up	yes
MSTRG.1203	LOC101740910	8.66068	3.11448	0.0115289	0.0654212	up	yes
101745441	LOC101745441	9.25995	3.211	0.0115702	0.0655218	up	yes
MSTRG.17	Nc	8.4207	3.07394	0.011614	0.0655841	up	yes
101739915	LOC101739915	12.4562	3.63879	0.011631	0.0656265	up	yes
101738984	LOC101738984	9.24788	3.20912	0.0117162	0.0659773	up	yes
MSTRG.3574	LOC101739182	0.305488	-1.71081	0.0117257	0.0659773	down	yes
MSTRG.1102	LOC101738520	8.89128	3.15239	0.0118011	0.0663184	up	yes
101735966	LOC101735966	11.9006	3.57296	0.0118846	0.0667337	up	yes
101735618	LOC101735618	11.7897	3.55946	0.0119383	0.0669811	up	yes
MSTRG.118	LOC101736744	14.096	3.81721	0.0120526	0.0674691	up	yes
MSTRG.808	LOC101740714	8.50149	3.08772	0.0121472	0.067935	up	yes
101737806	LOC101737806	21.628	4.43483	0.0122416	0.068353	up	yes
101747115	LOC101747115	10.7425	3.42526	0.0122864	0.0685481	up	yes
MSTRG.3446	Dsclp	13.5277	3.75784	0.0123212	0.0686878	up	yes
MSTRG.633	CPR56	13.3488	3.73864	0.0123453	0.0687122	up	yes
MSTRG.2043	LOC101746473	9.16168	3.19561	0.0123704	0.0687968	up	yes
MSTRG.3873	LOC732975	10.6032	3.40643	0.012459	0.0692341	up	yes
101746676	LOC101746676	15.562	3.95995	0.0125702	0.0696303	up	yes
MSTRG.6448	LOC105842897	11.1041	3.47302	0.0125833	0.0696474	up	yes
MSTRG.5368	LOC101744243	8.16287	3.02908	0.0127234	0.0701329	up	yes
101742971	LOC101742971	12.1885	3.60745	0.0127414	0.0701329	up	yes
101739397	LOC101739397	8.11203	3.02006	0.0127977	0.0703204	up	yes
MSTRG.345	LOC101736119	7.89857	2.98159	0.0128057	0.0703204	up	yes
MSTRG.5291	LOC101738908	9.28713	3.21523	0.0128638	0.0705838	up	yes
101744501	LOC101744501	8.00861	3.00155	0.0128818	0.0706273	up	yes
110385384	LOC110385384	24.3929	4.60839	0.0129035	0.0706905	up	yes
101745425	LOC101745425	11.9132	3.57448	0.0129857	0.0710294	up	yes
MSTRG.4487	LOC101742950	8.81515	3.13999	0.0130369	0.071142	up	yes
101745237	LOC101745237	11.5854	3.53423	0.0130699	0.071266	up	yes
MSTRG.2567	ninaB-1	9.92868	3.3116	0.0131021	0.0713859	up	yes
MSTRG.1932	ae45	10.2579	3.35866	0.0132225	0.0717615	up	yes
MSTRG.4197	Pabp	9.25217	3.20979	0.01333	0.0720437	up	yes
101739753	LOC101739753	16.6573	4.05808	0.0133313	0.0720437	up	yes
692412	Gcy	17.4051	4.12144	0.0133666	0.0721494	up	yes
MSTRG.5503	LOC101745160	10.3901	3.37714	0.0133767	0.0721494	up	yes
101735655	LOC101735655	8.52334	3.09142	0.0134121	0.0722843	up	yes
101737642	LOC101737642	24.8207	4.63347	0.0136194	0.0730965	up	yes
101735369	LOC101735369	21.3581	4.41671	0.0136268	0.0730965	up	yes
MSTRG.3370	LOC692886	8.51776	3.09047	0.0136342	0.0730965	up	yes
100216352	LOC100216352	12.1326	3.60082	0.0136594	0.0730977	up	yes
MSTRG.4252	LOC101743132	12.5671	3.65158	0.0136824	0.0730977	up	yes
101741810	LOC101741810	8.01901	3.00342	0.0136825	0.0730977	up	yes
MSTRG.1311	LOC101741145	9.13064	3.19072	0.0138834	0.0735674	up	yes
MSTRG.164	LOC105841467	9.04629	3.17733	0.0139022	0.0735674	up	yes
101743093	LOC101743093	10.8671	3.4419	0.0139058	0.0735674	up	yes
MSTRG.2686	LOC101746523	11.9334	3.57693	0.0139091	0.0735674	up	yes
MSTRG.5186	LOC101746449	7.83504	2.96994	0.01391	0.0735674	up	yes
MSTRG.2056	LOC105841582	9.28139	3.21434	0.0139428	0.0736642	up	yes
101744395	LOC101744395	14.7121	3.87894	0.0140169	0.0738882	up	yes
101744066	LOC101744066	9.57087	3.25865	0.0140396	0.0739519	up	yes
101735425	LOC101735425	10.1817	3.34791	0.0140516	0.0739594	up	yes
101746817	LOC101746817	30.99	4.95373	0.0142528	0.0748571	up	yes
101736052	LOC101736052	9.12229	3.1894	0.0143063	0.0749864	up	yes
MSTRG.4347	LOC101744039	9.93412	3.31239	0.0143081	0.0749864	up	yes
101738615	LOC101738615	7.82505	2.9681	0.0143113	0.0749864	up	yes
101737898	LOC101737898	9.02942	3.17463	0.0143389	0.0750745	up	yes
MSTRG.5427	tan	8.38429	3.06769	0.0144887	0.0756385	up	yes
MSTRG.2553	LOC101737442	9.36392	3.22711	0.0145505	0.0757831	up	yes
MSTRG.282	LOC101736219	7.98787	2.99781	0.0146392	0.0760841	up	yes
101743853	LOC101743853	19.1009	4.25557	0.0146941	0.0762473	up	yes
101737973	LOC101737973	8.02383	3.00429	0.0147172	0.0763104	up	yes
MSTRG.979	LOC105842996	14.1477	3.82249	0.0147392	0.0763681	up	yes
101739618	LOC101739618	18.0052	4.17034	0.0147985	0.076618	up	yes
MSTRG.644	LOC101742625	7.76246	2.95651	0.0148477	0.076816	up	yes
101744770	LOC101744770	9.92824	3.31154	0.0148699	0.0768739	up	yes
101739047	LOC101739047	9.9691	3.31746	0.0149052	0.0769994	up	yes
MSTRG.890	LOC101741756	7.57308	2.92088	0.0149726	0.077119	up	yes
MSTRG.6191		7.68805	2.94262	0.0150131	0.0772705	up	yes
MSTRG.1221	LOC101743212	7.40477	2.88846	0.0154144	0.0789698	up	yes
101743464	LOC101743464	12.9406	3.69384	0.0154225	0.0789698	up	yes
MSTRG.5185	LOC101746312	10.2596	3.3589	0.0154733	0.0791714	up	yes
101738416	LOC101738416	30.3282	4.92259	0.0158059	0.0808141	up	yes
101744717	LOC101744717	20.4648	4.35507	0.0160909	0.0821509	up	yes
101738201	LOC101738201	7.50619	2.90808	0.0162247	0.0827126	up	yes
MSTRG.418	LOC101745649	8.11842	3.0212	0.0162886	0.0829067	up	yes
MSTRG.658	LOC105842936	20.0183	4.32324	0.016296	0.0829067	up	yes
101741990	LOC101741990	15.6412	3.96728	0.0163071	0.0829067	up	yes
110386767	LOC110386767	10.9423	3.45184	0.0163474	0.0829745	up	yes
101739131	LOC101739131	8.00095	3.00017	0.016589	0.0839942	up	yes
MSTRG.4205	an-0147	10.4305	3.38273	0.0166085	0.0839942	up	yes
105842021	LOC105842021	0.00647806	-7.27022	2.04724e-07	1.90366e-05	down	yes
101739605	LOC101739605	9.40182	3.23294	0.0167231	0.0843901	up	yes
MSTRG.39	LOC101738027	7.57759	2.92174	0.0167534	0.0844815	up	yes
MSTRG.3313	Aanat	9.81425	3.29488	0.0167949	0.08463	up	yes
MSTRG.5623	LOC101737750	8.94309	3.16077	0.0168556	0.0848745	up	yes
MSTRG.5568	LOC693096	7.86134	2.97477	0.0171948	0.086333	up	yes
MSTRG.4696	LOC101742702	7.79266	2.96212	0.0173525	0.0869368	up	yes
101744998	LOC101744998	10.6273	3.40971	0.0173812	0.0870184	up	yes
101738572	LOC101738572	13.8584	3.79269	0.0174273	0.0871241	up	yes
MSTRG.5621	LOC101747230	11.164	3.48079	0.0174424	0.0871371	up	yes
101735476	LOC101735476	8.33924	3.05992	0.0176685	0.0880143	up	yes
105842001	LOC105842001	7.75803	2.95569	0.0177091	0.0881537	up	yes
101740145	LOC101740145	12.1415	3.60187	0.0177801	0.0883808	up	yes
110385009	LOC110385009	9.30915	3.21865	0.0177934	0.088384	up	yes
MSTRG.3457	aqp	8.71319	3.1232	0.0178249	0.0884775	up	yes
MSTRG.4964	CPR36	11.8428	3.56593	0.0178847	0.0886481	up	yes
MSTRG.796	LOC101744691	8.96217	3.16385	0.0179143	0.0887316	up	yes
MSTRG.1281	LOC101743582	7.3613	2.87996	0.0181367	0.0896412	up	yes
MSTRG.3579	LOC101736939	7.30281	2.86845	0.018164	0.0896412	up	yes
MSTRG.2186		7.34673	2.8771	0.0182092	0.0897107	up	yes
101738699	LOC101738699	10.7681	3.42869	0.0182149	0.0897107	up	yes
101739685	LOC101739685	7.78671	2.96101	0.018231	0.0897268	up	yes
MSTRG.2406	LOC101740408	8.0086	3.00155	0.0184487	0.090543	up	yes
101737492	LOC101737492	19.0329	4.25042	0.0184901	0.0906183	up	yes
MSTRG.1738	LOC101736315	7.45733	2.89866	0.0185667	0.0908725	up	yes
101743736	LOC101743736	8.33319	3.05887	0.018568	0.0908725	up	yes
100500753	ST5	13.7393	3.78024	0.0185843	0.0908883	up	yes
101742668	LOC101742668	8.46446	3.08142	0.0186025	0.0909139	up	yes
MSTRG.3113	TpnI	10.6993	3.41944	0.0189768	0.0923995	up	yes
MSTRG.4202	LOC101736581	7.85141	2.97295	0.018986	0.0923995	up	yes
101741411	LOC101741411	14.5029	3.85827	0.0191887	0.0931257	up	yes
MSTRG.3287	LOC101737641	7.39217	2.886	0.0192177	0.0931725	up	yes
MSTRG.2613	LOC101743077	7.65534	2.93647	0.019285	0.0933565	up	yes
MSTRG.2233	LOC101739821	9.63835	3.26879	0.0192897	0.0933565	up	yes
MSTRG.5376	LOC101746313	7.31023	2.86992	0.0194867	0.0940485	up	yes
MSTRG.5085	LOC101738501	10.4563	3.3863	0.0196476	0.0946285	up	yes
MSTRG.4613	LOC101744958	2.76044	1.4649	0.0197684	0.0951449	up	yes
101747006	LOC101747006	17.6122	4.13851	0.019838	0.0954137	up	yes
101746579	LOC101746579	7.35664	2.87905	0.0199197	0.0956089	up	yes
100141436	Cyp4l6	10.2507	3.35765	0.0200264	0.0959892	up	yes
MSTRG.4626	LOC101744335	8.5574	3.09717	0.0200509	0.0960353	up	yes
MSTRG.1641	LOC100313947	9.08104	3.18286	0.0201278	0.0962106	up	yes
101744679	LOC101744679	9.5245	3.25164	0.020408	0.0974162	up	yes
101743425	LOC101743425	7.61665	2.92916	0.0204477	0.097516	up	yes
101738011	LOC101738011	17.1473	4.09991	0.0204568	0.097516	up	yes
MSTRG.799	LOC101737763	7.81202	2.9657	0.0208234	0.0990604	up	yes
101741969	LOC101741969	12.2879	3.61917	0.0208234	0.0990604	up	yes
101744844	LOC101744844	9.23004	3.20634	0.02102	0.0997912	up	yes
MSTRG.6433	LOC101736347	7.95851	2.9925	0.0210556	0.0998922	up	yes
MSTRG.2358	LOC101737398	8.49678	3.08692	0.0211362	0.100077	up	yes
MSTRG.1892	LOC101740584	7.40413	2.88833	0.021152	0.100077	up	yes
MSTRG.5612	LOC101735576	8.99286	3.16878	0.0212762	0.100559	up	yes
MSTRG.363	LOC101741417	11.5942	3.53533	0.0212826	0.100559	up	yes
101742492	LOC101742492	8.94461	3.16102	0.0213635	0.100819	up	yes
MSTRG.3223	LOC101742792	13.7263	3.77888	0.0215471	0.101533	up	yes
MSTRG.3116	LOC100862773	9.09356	3.18485	0.0215776	0.101608	up	yes
MSTRG.5794	LOC732879	8.50628	3.08853	0.021596	0.101627	up	yes
MSTRG.1692	LOC101736314	13.1174	3.7134	0.0217592	0.102119	up	yes
MSTRG.5159	LOC101740804	7.08368	2.8245	0.0219316	0.102749	up	yes
MSTRG.4562	LOC101741121	7.59672	2.92538	0.021942	0.102749	up	yes
MSTRG.3051		17.7709	4.15144	0.0219525	0.102749	up	yes
101737741	LOC101737741	10.3457	3.37095	0.0220872	0.103311	up	yes
101737478	LOC101737478	27.1059	4.76054	0.0221122	0.103316	up	yes
MSTRG.6235		9.94058	3.31333	0.0221179	0.103316	up	yes
MSTRG.4549	LOC101741592	11.7625	3.55613	0.0222176	0.103663	up	yes
MSTRG.3795	DnaJ-1	7.73469	2.95134	0.0222219	0.103663	up	yes
101736196	LOC101736196	13.6048	3.76605	0.0222864	0.103894	up	yes
MSTRG.1938	LOC101740451	9.12118	3.18922	0.0223056	0.103914	up	yes
MSTRG.4452	LOC692897	6.44465	2.6881	0.0223437	0.104022	up	yes
101738898	LOC101738898	15.7926	3.98117	0.0223859	0.104142	up	yes
MSTRG.2414	LOC101744080	7.16919	2.84181	0.0226034	0.104951	up	yes
MSTRG.4818	LOC101739797	7.7755	2.95893	0.0226521	0.105107	up	yes
101746185	LOC101746185	9.07046	3.18118	0.0226757	0.105147	up	yes
101746773	LOC101746773	16.097	4.00872	0.0227033	0.105204	up	yes
MSTRG.5165	LOC101738765	7.73941	2.95222	0.0227469	0.105336	up	yes
101747048	LOC101747048	12.3075	3.62146	0.0227912	0.105387	up	yes
MSTRG.5581	Ldh	9.12071	3.18915	0.0228706	0.105604	up	yes
MSTRG.4356	Tau	10.0781	3.33315	0.0228921	0.105604	up	yes
110385264	LOC110385264	12.8807	3.68713	0.0229198	0.105646	up	yes
MSTRG.4992	LOC101738228	9.54355	3.25453	0.0229479	0.105706	up	yes
MSTRG.2313	LOC101747074	10.9516	3.45307	0.0230508	0.10604	up	yes
MSTRG.435	Go	10.7471	3.42588	0.0230707	0.106062	up	yes
MSTRG.512	LOC101744351	8.29022	3.05141	0.0231122	0.106114	up	yes
MSTRG.3266	LOC101737640	7.83947	2.97076	0.023136	0.106151	up	yes
MSTRG.6340		0.212716	-2.233	0.0232336	0.106459	down	yes
101737965	LOC101737965	13.5825	3.76368	0.0233037	0.106665	up	yes
MSTRG.6418		7.90608	2.98296	0.0233091	0.106665	up	yes
MSTRG.3518	LOC101745679	7.84068	2.97098	0.023382	0.106859	up	yes
MSTRG.1715	LOC101741058	7.3121	2.87029	0.02347	0.107131	up	yes
MSTRG.3237	Pgrmc2	7.37965	2.88355	0.0234876	0.107131	up	yes
MSTRG.3115	LOC101741250	8.24211	3.04301	0.0235844	0.107264	up	yes
MSTRG.4756	LOC101745439	8.94488	3.16106	0.0236011	0.107264	up	yes
MSTRG.2038	LOC101745423	7.1829	2.84457	0.0236053	0.107264	up	yes
MSTRG.5512	LOC101746736	7.33794	2.87537	0.0236139	0.107264	up	yes
MSTRG.264	LOC101738194	11.3971	3.51059	0.0236244	0.107264	up	yes
MSTRG.5516	LOC101747148	8.59378	3.10329	0.0236603	0.107357	up	yes
MSTRG.1722	LOC101746752;LOC110385018	7.05589	2.81883	0.0236959	0.107414	up	yes
MSTRG.251	LOC101736643	7.39792	2.88712	0.023752	0.107559	up	yes
MSTRG.1429	GSTs2	7.62675	2.93107	0.0237666	0.107559	up	yes
MSTRG.419	LOC693103	7.15108	2.83816	0.0238279	0.107663	up	yes
MSTRG.3367	LOC101744514	7.11432	2.83073	0.0238409	0.107663	up	yes
MSTRG.5337	Samui	8.14267	3.0255	0.023851	0.107663	up	yes
110386010	LOC110386010	14.0131	3.8087	0.0239548	0.108013	up	yes
101739588	LOC101739588	13.5491	3.76013	0.0239814	0.108013	up	yes
MSTRG.5682	LOC101735851	9.12093	3.18918	0.0239909	0.108013	up	yes
101740825	LOC101740825	7.50534	2.90792	0.0241137	0.108356	up	yes
110385484	LOC110385484	14.8515	3.89254	0.0241644	0.108514	up	yes
MSTRG.6438	LOC101738511	9.04913	3.17778	0.0242552	0.108782	up	yes
105842273	LOC105842273	8.98913	3.16818	0.0243199	0.108921	up	yes
MSTRG.4861	BGRP3	8.94394	3.16091	0.024333	0.108921	up	yes
101738406	LOC101738406	15.6624	3.96924	0.02448	0.109438	up	yes
MSTRG.5389	LOC101736376	9.5762	3.25945	0.0245703	0.109701	up	yes
MSTRG.4760	LOC101746352	7.42723	2.89282	0.0247381	0.11038	up	yes
100101215	Msl3	8.64006	3.11104	0.0250833	0.111721	up	yes
MSTRG.1612	LOC101746749	7.34338	2.87644	0.0251963	0.112066	up	yes
101744956	LOC101744956	8.87506	3.14976	0.0252277	0.112134	up	yes
MSTRG.1181	LOC101741379	8.87795	3.15023	0.025293	0.112281	up	yes
MSTRG.5598	LOC101744247	8.77814	3.13391	0.0255091	0.113024	up	yes
MSTRG.6361		7.56575	2.91948	0.0255359	0.113071	up	yes
MSTRG.3826		7.56449	2.91924	0.0256202	0.113283	up	yes
101740760	LOC101740760	10.4011	3.37867	0.0256325	0.113283	up	yes
MSTRG.3693	LOC101735752	6.98722	2.80472	0.0258633	0.114177	up	yes
MSTRG.5818	LOC101745746	12.8896	3.68813	0.0258674	0.114177	up	yes
MSTRG.5243	LOC692903	8.03146	3.00566	0.0258948	0.114224	up	yes
MSTRG.1036	CDK12	8.12516	3.0224	0.0259173	0.114224	up	yes
101744992	LOC101744992	14.0303	3.81047	0.0259514	0.114258	up	yes
MSTRG.6460		11.0403	3.46471	0.0260259	0.114356	up	yes
MSTRG.1473	LOC101744358	13.0998	3.71148	0.0260392	0.114356	up	yes
101743196	LOC101743196	7.85384	2.9734	0.0262097	0.114816	up	yes
101736493	LOC101736493	12.132	3.60074	0.0263716	0.115227	up	yes
MSTRG.2176	LOC692899	10.416	3.38072	0.0264206	0.115305	up	yes
MSTRG.516	LOC101742624	8.34529	3.06096	0.0265962	0.115884	up	yes
MSTRG.2597	Rab11	7.88401	2.97893	0.0266573	0.115979	up	yes
MSTRG.2903	LOC101746342	7.78072	2.9599	0.026715	0.116066	up	yes
692467	Mek	10.5985	3.40579	0.026728	0.116066	up	yes
MSTRG.4220	LOC101740198	10.5178	3.39476	0.0268561	0.116549	up	yes
MSTRG.6381		7.84139	2.97111	0.0269121	0.116615	up	yes
MSTRG.4993	LOC101738359	10.2322	3.35505	0.027083	0.117093	up	yes
101745340	LOC101745340	7.17314	2.8426	0.0270989	0.117093	up	yes
101736671	LOC101736671	11.2553	3.49253	0.0271888	0.117338	up	yes
101739241	LOC101739241	9.4333	3.23776	0.0272159	0.117338	up	yes
MSTRG.1032	LOC101735731	7.12974	2.83385	0.0275071	0.118448	up	yes
MSTRG.2899	LOC101746479	14.0655	3.81408	0.0275144	0.118448	up	yes
MSTRG.4382	LOC101737963	7.11331	2.83052	0.0277927	0.119499	up	yes
101743955	LOC101743955	14.6216	3.87003	0.0278328	0.119597	up	yes
MSTRG.1626	LOC101741800	10.3778	3.37542	0.0278862	0.119742	up	yes
MSTRG.3590	UBE2L	7.16939	2.84185	0.0279009	0.119742	up	yes
MSTRG.4284	LOC101736945	7.78644	2.96096	0.0279872	0.120039	up	yes
101743923	LOC101743923	7.49404	2.90574	0.0281448	0.12064	up	yes
101737410	LOC101737410	7.59179	2.92444	0.0282287	0.120851	up	yes
MSTRG.163	LOC101743155	8.8387	3.14383	0.0283618	0.121272	up	yes
MSTRG.5302	LOC733037	6.84713	2.7755	0.028448	0.121566	up	yes
101737840	LOC101737840	9.20498	3.20241	0.028492	0.12168	up	yes
MSTRG.5649	LOC100861590	14.3596	3.84394	0.0287793	0.122597	up	yes
101738839	LOC101738839	18.7368	4.2278	0.0287992	0.122597	up	yes
MSTRG.632	LOC101746033	9.69546	3.27731	0.0288095	0.122597	up	yes
101742371	LOC101742371	7.16774	2.84152	0.0288122	0.122597	up	yes
101740970	LOC101740970	12.0294	3.58849	0.0289464	0.123093	up	yes
101738455	LOC101738455	8.48455	3.08484	0.028984	0.123178	up	yes
101738113	LOC101738113	14.3802	3.84601	0.0291867	0.123871	up	yes
101737485	LOC101737485	7.44893	2.89703	0.029194	0.123871	up	yes
MSTRG.380	LOC101745648	7.39765	2.88707	0.0292005	0.123871	up	yes
110386562	LOC110386562	12.0313	3.58872	0.0292863	0.124009	up	yes
101736762	LOC101736762	7.47707	2.90247	0.029507	0.124568	up	yes
101741973	LOC101741973	8.60108	3.10452	0.029572	0.124716	up	yes
MSTRG.1552	LOC100101164	7.63597	2.93281	0.0295784	0.124716	up	yes
MSTRG.5622	LOC101737415	8.05926	3.01065	0.0297846	0.125485	up	yes
MSTRG.3157	LOC101738744	7.70956	2.94665	0.0298612	0.125669	up	yes
101744853	LOC101744853	7.49029	2.90502	0.0298985	0.125685	up	yes
MSTRG.5329	SCE	10.9998	3.45941	0.0302212	0.126764	up	yes
751838	Gogat	6.91172	2.78905	0.0303846	0.127192	up	yes
100126161	Lac2	8.05463	3.00982	0.0304212	0.127196	up	yes
101741626	LOC101741626	9.05662	3.17897	0.0304608	0.127196	up	yes
101737006	LOC101737006	9.93494	3.31251	0.03049	0.127196	up	yes
101744751	LOC101744751	7.59013	2.92412	0.0305131	0.127196	up	yes
MSTRG.728	LOC101740123	7.13929	2.83578	0.0306595	0.127548	up	yes
MSTRG.2691	LOC101737399	9.34633	3.2244	0.0306891	0.127548	up	yes
MSTRG.2869	LOC101741575	7.02761	2.81303	0.0307648	0.127787	up	yes
101741734	LOC101741734	6.88326	2.78309	0.0308029	0.127869	up	yes
MSTRG.5789	LOC101736072	7.91427	2.98446	0.031055	0.12875	up	yes
MSTRG.1110	LOC101740397	7.33864	2.87551	0.0311003	0.12875	up	yes
101738847	LOC101738847	16.0282	4.00254	0.0311068	0.12875	up	yes
101746598	LOC101746598	7.2524	2.85846	0.0311076	0.12875	up	yes
MSTRG.4900	LOC101744815	7.721	2.94879	0.0313972	0.129795	up	yes
101743746	LOC101743746	9.81008	3.29427	0.0314513	0.129942	up	yes
MSTRG.5937	LOC101744537	7.88445	2.97901	0.0315747	0.13022	up	yes
101742605	LOC101742605	9.52242	3.25133	0.0316315	0.1303	up	yes
MSTRG.3050	LOC101745868	9.44201	3.23909	0.0320828	0.131939	up	yes
101739148	LOC101739148	9.74721	3.28499	0.0324069	0.132928	up	yes
MSTRG.1897	LOC101741803	6.7211	2.7487	0.0324082	0.132928	up	yes
MSTRG.5130	LOC101736589	0.00961539	-6.70044	6.9937e-11	6.96772e-08	down	yes
MSTRG.3821		9.21501	3.20399	0.0325123	0.133142	up	yes
MSTRG.2940	LOC101746572	9.02547	3.174	0.0325902	0.13316	up	yes
MSTRG.6168		9.22669	3.20581	0.0325957	0.13316	up	yes
MSTRG.5181	RGPC	10.1596	3.34477	0.0326021	0.13316	up	yes
MSTRG.5254	LOC101745260	8.42579	3.07481	0.0326742	0.133335	up	yes
MSTRG.4186	LOC101740064	9.12511	3.18984	0.0327534	0.13358	up	yes
MSTRG.3708	LOC101744183	8.09414	3.01688	0.0328487	0.133891	up	yes
MSTRG.2521	Cyp9g3	8.43725	3.07677	0.0329802	0.134119	up	yes
MSTRG.6392		9.42372	3.2363	0.0329817	0.134119	up	yes
101746633	LOC101746633	7.1192	2.83172	0.0331463	0.134631	up	yes
MSTRG.3319	LOC101738175	7.54313	2.91516	0.0332795	0.134937	up	yes
MSTRG.2957	LOC101740099	7.6653	2.93834	0.0334882	0.135625	up	yes
MSTRG.3733	LOC101735970	8.37263	3.06568	0.0335345	0.135734	up	yes
101743929	LOC101743929	10.0063	3.32284	0.0335545	0.135736	up	yes
101740237	LOC101740237	13.7979	3.78638	0.0336228	0.135912	up	yes
MSTRG.2492	LOC101746245	7.5985	2.92572	0.0336369	0.135912	up	yes
101737609	LOC101737609	8.33065	3.05843	0.0337174	0.136079	up	yes
MSTRG.1507	LOC101747204	5.25228	2.39295	0.0337727	0.136224	up	yes
101740597	LOC101740597	11.8838	3.57093	0.0338819	0.136449	up	yes
MSTRG.829	LOC101736649	9.14274	3.19263	0.0338893	0.136449	up	yes
MSTRG.3878	LOC100862747	6.34267	2.66509	0.0339067	0.136449	up	yes
MSTRG.6324		0.228428	-2.13019	0.0341594	0.137083	down	yes
101743405	LOC101743405	9.14869	3.19357	0.0341626	0.137083	up	yes
101738711	LOC101738711	9.33619	3.22283	0.0341948	0.137133	up	yes
MSTRG.970	LOC101743966	7.03149	2.81383	0.034277	0.137384	up	yes
MSTRG.836	LOC101746833	7.00955	2.80932	0.0343159	0.137461	up	yes
MSTRG.3477	LOC101745828	7.45928	2.89904	0.0343446	0.137497	up	yes
MSTRG.4301	LOC101740425	13.5338	3.75849	0.0344272	0.137669	up	yes
101742517	LOC101742517	10.7334	3.42404	0.0345612	0.138126	up	yes
MSTRG.1702	Ras1	8.27912	3.04948	0.0346071	0.138214	up	yes
101745978	LOC101745978	7.67704	2.94055	0.0346364	0.138214	up	yes
101745404	LOC101745404	7.07201	2.82212	0.034708	0.138316	up	yes
101736153	LOC101736153	8.03914	3.00704	0.0347686	0.138479	up	yes
101745622	LOC101745622	14.3807	3.84606	0.0348024	0.138534	up	yes
MSTRG.398	LOC101743207	8.08221	3.01475	0.0348323	0.138574	up	yes
101741921	LOC101741921	10.0374	3.32732	0.0348699	0.138587	up	yes
MSTRG.404	CSP1	9.37222	3.22839	0.0348771	0.138587	up	yes
MSTRG.4667	LOC101738410	10.394	3.37767	0.0348952	0.138587	up	yes
101735598	LOC101735598	17.5513	4.1335	0.0349559	0.138749	up	yes
MSTRG.5953		6.87924	2.78225	0.0350109	0.138888	up	yes
MSTRG.3152	LOC101737730	9.12514	3.18985	0.0350431	0.138937	up	yes
MSTRG.2692	LOC101739876	11.2019	3.48568	0.035074	0.138981	up	yes
MSTRG.4391	LOC101742410	9.28377	3.21471	0.0354729	0.140243	up	yes
MSTRG.2744	LOC101744843	7.71749	2.94813	0.035515	0.140277	up	yes
MSTRG.3112	LOC101740506	8.73771	3.12726	0.035585	0.140447	up	yes
MSTRG.3877	Ago2	7.22302	2.8526	0.0356699	0.140702	up	yes
101740189	LOC101740189	6.85267	2.77667	0.0358915	0.14127	up	yes
MSTRG.167	LOC101744968	7.91445	2.98449	0.0358947	0.14127	up	yes
101740775	LOC101740775	16.8369	4.07356	0.0359669	0.141474	up	yes
101739151	LOC101739151	7.95203	2.99132	0.0359997	0.141493	up	yes
101736253	LOC101736253	7.64352	2.93424	0.0360124	0.141493	up	yes
MSTRG.5477	LOC101744627	7.388	2.88518	0.0360964	0.141743	up	yes
101744633	LOC101744633	12.3433	3.62565	0.0363985	0.142769	up	yes
101739690	LOC101739690	16.7683	4.06767	0.0364616	0.142936	up	yes
MSTRG.6044	LOC101737132	6.91221	2.78915	0.0367528	0.143916	up	yes
MSTRG.1183	LOC101741797	4.82807	2.27145	0.0369356	0.144551	up	yes
MSTRG.4443	LOC101736679	7.17005	2.84198	0.0369844	0.14456	up	yes
MSTRG.1172	LOC101738431	6.88321	2.78308	0.0372902	0.145343	up	yes
101746776	LOC101746776	7.09503	2.82681	0.0373564	0.145422	up	yes
101739035	LOC101739035	15.0007	3.90695	0.0374157	0.145422	up	yes
MSTRG.2829	LOC101741812	7.20329	2.84866	0.0374337	0.145422	up	yes
MSTRG.5215	LOC101739477	7.11417	2.83069	0.0374429	0.145422	up	yes
MSTRG.3005	LOC101742890	9.83361	3.29772	0.0375084	0.145486	up	yes
101746684	LOC101746684	7.04148	2.81588	0.0375458	0.14555	up	yes
101739058	LOC101739058	7.52593	2.91187	0.0377616	0.146143	up	yes
MSTRG.3366	LOC101744373	7.16788	2.84155	0.0379198	0.146674	up	yes
MSTRG.1164	MCAK	6.92839	2.79252	0.0382927	0.147925	up	yes
MSTRG.5102	LOC692592	6.76492	2.75807	0.0383692	0.148011	up	yes
MSTRG.2800	LOC101744178	6.97919	2.80306	0.0384299	0.148124	up	yes
101743014	LOC101743014	13.1648	3.71862	0.0384977	0.148174	up	yes
100188971	CPG21	9.36037	3.22657	0.0386681	0.148743	up	yes
MSTRG.3447	LOC101739645	6.81664	2.76906	0.038751	0.148898	up	yes
101741215	LOC101741215	10.4391	3.38392	0.038847	0.149127	up	yes
101739741	UGT42B1	9.53357	3.25302	0.0388535	0.149127	up	yes
101736703	LOC101736703	9.19661	3.2011	0.0390697	0.14968	up	yes
MSTRG.4711	Cdc37	7.36563	2.88081	0.0390832	0.14968	up	yes
MSTRG.2242	LOC101742782	3.03911	1.60365	0.0392207	0.150041	up	yes
MSTRG.5015	Inx3	9.11891	3.18886	0.0394023	0.150571	up	yes
MSTRG.78	LOC101742617	4.42218	2.14476	0.0395246	0.150926	up	yes
101740079	LOC101740079	6.72779	2.75013	0.0395384	0.150926	up	yes
MSTRG.1489	LOC101745810	10.5008	3.39243	0.0397478	0.151449	up	yes
101737005	LOC101737005	13.6371	3.76947	0.0397507	0.151449	up	yes
MSTRG.6431	LOC101735676	11.5116	3.52501	0.0397625	0.151449	up	yes
MSTRG.5822	LOC101747152	6.60955	2.72455	0.0398561	0.151723	up	yes
MSTRG.5459	LOC101737883	7.15049	2.83804	0.0399967	0.152175	up	yes
101737299	LOC101737299	16.674	4.05953	0.0400794	0.152407	up	yes
MSTRG.1576	LOC105841416	11.0123	3.46105	0.0402605	0.152913	up	yes
101737257	LOC101737257	7.53435	2.91348	0.0403361	0.152968	up	yes
MSTRG.5350	LOC791084	6.78732	2.76284	0.0405021	0.153512	up	yes
MSTRG.1961	LOC101740585	8.71396	3.12333	0.0405696	0.153679	up	yes
MSTRG.1826	LOC101739634	8.74973	3.12924	0.0406122	0.153679	up	yes
MSTRG.4592	LOC101740694	6.8147	2.76865	0.0407115	0.153971	up	yes
MSTRG.2716	LOC101738393	7.04002	2.81558	0.0408642	0.154381	up	yes
MSTRG.5979	LOC105842727	12.9431	3.69411	0.0410325	0.154849	up	yes
MSTRG.3601	LOC101741817	inf	inf	0.0413029	0.155785	up	yes
101741600	LOC101741600	9.80252	3.29315	0.0414763	0.15619	up	yes
MSTRG.4537	LOC105842307	6.7515	2.75521	0.0414989	0.15619	up	yes
MSTRG.5954		7.37022	2.88171	0.0416499	0.156617	up	yes
MSTRG.736	LOC101741941	8.5794	3.10088	0.0416582	0.156617	up	yes
MSTRG.5369	LOC101744102	6.62536	2.728	0.041695	0.156623	up	yes
MSTRG.1006	LOC101742382	6.72531	2.7496	0.0417047	0.156623	up	yes
105841285	LOC105841285	7.58706	2.92354	0.0418019	0.156819	up	yes
105842494	LOC105842494	9.73744	3.28354	0.0418855	0.156951	up	yes
MSTRG.6238		11.6744	3.54528	0.0418895	0.156951	up	yes
MSTRG.1644	LOC101744359;LOC101744217	5.62081	2.49078	0.0419386	0.156951	up	yes
MSTRG.5219	CPG10	9.23122	3.20652	0.0420323	0.157176	up	yes
110385005	LOC110385005	9.54479	3.25471	0.0422116	0.157593	up	yes
101739666	LOC101739666	9.38714	3.23068	0.0423924	0.158183	up	yes
101735819	LOC101735819	8.41048	3.07219	0.0425141	0.158552	up	yes
101735739	LOC101735739	7.81918	2.96702	0.0429564	0.159772	up	yes
MSTRG.6187		7.63688	2.93298	0.0430015	0.159772	up	yes
101745449	LOC101745449	6.63855	2.73087	0.0430574	0.15981	up	yes
101747167	LOC101747167	7.14194	2.83632	0.043279	0.160159	up	yes
MSTRG.5044	CPH5	7.50703	2.90824	0.0432902	0.160159	up	yes
MSTRG.1485	LOC101736224	8.26501	3.04702	0.0433	0.160159	up	yes
MSTRG.2628	LOC692982	6.63651	2.73042	0.0433336	0.160159	up	yes
MSTRG.1250	LOC110384858	7.3508	2.8779	0.0438513	0.161552	up	yes
MSTRG.802	LOC100127019	6.69889	2.74392	0.0439725	0.161828	up	yes
101740215	LOC101740215	7.99874	2.99977	0.044074	0.16203	up	yes
101743102	LOC101743102	8.17062	3.03045	0.0442104	0.162275	up	yes
101740915	LOC101740915	8.25124	3.04461	0.0442805	0.162352	up	yes
692410	CPR122	9.82294	3.29615	0.0443211	0.162352	up	yes
MSTRG.2029	LOC101737581	12.7559	3.67309	0.0443749	0.162452	up	yes
110386692	LOC110386692	9.02892	3.17455	0.0444724	0.162638	up	yes
101744462	LOC101744462	8.27497	3.04875	0.0448784	0.163608	up	yes
MSTRG.1024	LOC101742145	7.86103	2.97472	0.0449465	0.163771	up	yes
MSTRG.5230	LOC101740158	7.04097	2.81577	0.0450292	0.163951	up	yes
101740515	LOC101740515	7.14812	2.83756	0.0451309	0.164077	up	yes
105842684	LOC105842684	11.4325	3.51507	0.0451719	0.164077	up	yes
MSTRG.560	LOC101740084	10.8925	3.44526	0.0452348	0.16422	up	yes
MSTRG.4450	LOC101738315	8.46078	3.08079	0.0454185	0.164802	up	yes
MSTRG.4533	LOC101744718	7.0245	2.81239	0.0455347	0.165137	up	yes
MSTRG.5493	LOC101746218	6.61837	2.72648	0.0456844	0.165594	up	yes
MSTRG.482	LOC101741753	7.29994	2.86788	0.0457645	0.165798	up	yes
MSTRG.3962	LOC101742698	7.02407	2.81231	0.0458663	0.166081	up	yes
MSTRG.6259		15.4406	3.94866	0.0458965	0.166104	up	yes
101737361	LOC101737361	6.57658	2.71734	0.0459703	0.166203	up	yes
MSTRG.4973	LOC692957	7.31027	2.86993	0.045995	0.166203	up	yes
101744073	LOC101744073	8.77351	3.13315	0.0459953	0.166203	up	yes
MSTRG.951	LOC101736306	6.43679	2.68634	0.0460589	0.166346	up	yes
101746559	LOC101746559	10.0532	3.32959	0.0461384	0.166547	up	yes
MSTRG.3194	LOC101736533	7.19681	2.84736	0.0463078	0.167062	up	yes
101745249	LOC101745249	8.64077	3.11116	0.0463375	0.167062	up	yes
101745390	LOC101745390	6.36562	2.6703	0.046399	0.167105	up	yes
101735341	LOC101735341	8.44565	3.07821	0.0464319	0.167105	up	yes
101743157	LOC101743157	9.02569	3.17404	0.0464376	0.167105	up	yes
MSTRG.4572	LOC732966	7.27679	2.8633	0.0464657	0.167105	up	yes
MSTRG.3709	LOC101744416	6.42142	2.68289	0.0464846	0.167105	up	yes
101738252	LOC101738252	9.23117	3.20651	0.0465696	0.167238	up	yes
101742588	LOC101742588	10.9971	3.45905	0.0466273	0.167339	up	yes
MSTRG.2266	LOC101737683	6.54458	2.7103	0.0466698	0.167339	up	yes
MSTRG.5687	LOC101737273	6.41966	2.6825	0.0468753	0.167972	up	yes
101742645	LOC101742645	7.49526	2.90598	0.0469585	0.168076	up	yes
MSTRG.5991		6.92096	2.79097	0.0470073	0.168076	up	yes
MSTRG.4479	LOC101741731	7.99986	2.99997	0.0470143	0.168076	up	yes
MSTRG.5926	LOC692950	6.30592	2.65671	0.04705	0.168076	up	yes
101737241	LOC101737241	7.46199	2.89956	0.0470705	0.168076	up	yes
MSTRG.5485	LOC693081	7.21613	2.85123	0.0471402	0.168076	up	yes
105841470	LOC105841470	12.0586	3.59199	0.0473104	0.168424	up	yes
MSTRG.191	LOC101745357	6.76603	2.75831	0.0473423	0.168452	up	yes
MSTRG.2189	LOC101738973	11.187	3.48375	0.0474722	0.168656	up	yes
MSTRG.3814	LOC101741970	6.93448	2.79379	0.0475861	0.168974	up	yes
MSTRG.4809	LOC101743376	6.42141	2.68289	0.0476817	0.169142	up	yes
MSTRG.1070	LOC101745176	7.12279	2.83244	0.0479614	0.169739	up	yes
MSTRG.5686	Pabn1	6.33384	2.66308	0.0479645	0.169739	up	yes
MSTRG.5325	LOC101746073	8.87765	3.15018	0.0480101	0.169739	up	yes
MSTRG.5776	LOC692836	6.47978	2.69594	0.0480188	0.169739	up	yes
101740500	SCRB11	11.4037	3.51143	0.0480577	0.169739	up	yes
MSTRG.4899	LOC101744429	6.99803	2.80695	0.0481153	0.169739	up	yes
MSTRG.4453	LOC101738454	30.6516	4.93789	0.0481285	0.169739	up	yes
101735963	LOC101735963	7.11968	2.83181	0.0483415	0.170098	up	yes
MSTRG.4924	LOC101738457	7.5035	2.90756	0.0484458	0.170293	up	yes
MSTRG.622	LOC101738834	8.94796	3.16156	0.0488484	0.171363	up	yes
MSTRG.4803	LOC101741504	6.50687	2.70196	0.0488775	0.171379	up	yes
MSTRG.2154	LOC101746620	10.9875	3.45779	0.0489723	0.171609	up	yes
MSTRG.3952	LOC101738312	8.14183	3.02535	0.0490441	0.171704	up	yes
101738837	LOC101738837	15.0809	3.91465	0.0491231	0.171894	up	yes
100862755	LOC100862755	12.2228	3.61151	0.0492575	0.172101	up	yes
MSTRG.2989	Let-2	7.98274	2.99688	0.0492806	0.172101	up	yes
101737610	LOC101737610	6.86118	2.77846	0.0493312	0.172101	up	yes
MSTRG.4994	LOC101741686	8.7195	3.12425	0.0493452	0.172101	up	yes
MSTRG.1213	LOC101735413	6.26411	2.64711	0.0493549	0.172101	up	yes
101744166	LOC101744166	7.63458	2.93255	0.049445	0.172243	up	yes
MSTRG.1771	LOC101745518	7.38264	2.88414	0.0498739	0.17346	up	yes
MSTRG.56	LOC101739343	8.69242	3.11976	0.04989	0.17346	up	yes
