# Supplementary material for: Transcriptome Analysis Reveals the Gene Expression Changes in the Silkworm (Bombyx mori) in Response to Hydrogen Sulfide Exposure
Source: Insects. 2021 Dec 13;12(12):1110. doi: 10.3390/insects12121110 (PMC8706860; doi:10.3390/insects12121110)
Supplement: Supplementary file 1 [file insects-12-01110-s001.zip › Table S5.xlsx]

## Sheet: Sheet1
Table S5. Analysis of the enriched GO terms.
GO ID	GO term	GO category	NO.of DEGs	DEGs gene number	No. of genes	genes number
GO:0030725	germline ring canal formation	biological_process	4	831	4	9463
GO:0007016	cytoskeletal anchoring at plasma membrane	biological_process	6	831	10	9463
GO:0000022	mitotic spindle elongation	biological_process	11	831	39	9463
GO:0006936	muscle contraction	biological_process	5	831	9	9463
GO:0007301	female germline ring canal formation	biological_process	5	831	9	9463
GO:0048592	eye morphogenesis	biological_process	5	831	9	9463
GO:0030010	establishment of cell polarity	biological_process	3	831	3	9463
GO:0009698	phenylpropanoid metabolic process	biological_process	3	831	3	9463
GO:0007298	border follicle cell migration	biological_process	16	831	76	9463
GO:0060439	trachea morphogenesis	biological_process	7	831	20	9463
GO:0008593	regulation of Notch signaling pathway	biological_process	8	831	26	9463
GO:0007520	myoblast fusion	biological_process	9	831	32	9463
GO:0006583	melanin biosynthetic process from tyrosine	biological_process	5	831	11	9463
GO:0007475	apposition of dorsal and ventral imaginal disc-derived wing surfaces	biological_process	7	831	21	9463
GO:0046329	negative regulation of JNK cascade	biological_process	5	831	12	9463
GO:0030708	germarium-derived female germ-line cyst encapsulation	biological_process	5	831	12	9463
GO:0030951	establishment or maintenance of microtubule cytoskeleton polarity	biological_process	3	831	4	9463
GO:0046672	positive regulation of compound eye retinal cell programmed cell death	biological_process	3	831	4	9463
GO:0007017	microtubule-based process	biological_process	9	831	35	9463
GO:0070588	calcium ion transmembrane transport	biological_process	5	831	13	9463
GO:0008104	protein localization	biological_process	8	831	31	9463
GO:0008258	head involution	biological_process	8	831	31	9463
GO:0000226	microtubule cytoskeleton organization	biological_process	7	831	25	9463
GO:0006412	translation	biological_process	24	831	157	9463
GO:0008544	epidermis development	biological_process	4	831	9	9463
GO:1901739	regulation of myoblast fusion	biological_process	4	831	9	9463
GO:0046666	retinal cell programmed cell death	biological_process	3	831	5	9463
GO:0072089	stem cell proliferation	biological_process	3	831	5	9463
GO:0070328	triglyceride homeostasis	biological_process	6	831	20	9463
GO:0016567	protein ubiquitination	biological_process	12	831	62	9463
GO:0035206	regulation of hemocyte proliferation	biological_process	5	831	15	9463
GO:0048749	compound eye development	biological_process	15	831	86	9463
GO:0010918	positive regulation of mitochondrial membrane potential	biological_process	2	831	2	9463
GO:0060323	head morphogenesis	biological_process	2	831	2	9463
GO:0000185	activation of MAPKKK activity	biological_process	2	831	2	9463
GO:0007033	vacuole organization	biological_process	2	831	2	9463
GO:0070923	siRNA loading onto RISC involved in chromatin silencing by small RNA	biological_process	2	831	2	9463
GO:0035217	labial disc development	biological_process	2	831	2	9463
GO:0042350	GDP-L-fucose biosynthetic process	biological_process	2	831	2	9463
GO:0042998	positive regulation of Golgi to plasma membrane protein transport	biological_process	2	831	2	9463
GO:0035494	SNARE complex disassembly	biological_process	2	831	2	9463
GO:0016540	protein autoprocessing	biological_process	2	831	2	9463
GO:0061025	membrane fusion	biological_process	4	831	10	9463
GO:0046427	positive regulation of JAK-STAT cascade	biological_process	4	831	10	9463
GO:0007391	dorsal closure	biological_process	13	831	71	9463
GO:0007052	mitotic spindle organization	biological_process	15	831	87	9463
GO:0046716	muscle cell cellular homeostasis	biological_process	7	831	28	9463
GO:0016203	muscle attachment	biological_process	8	831	35	9463
GO:0007346	regulation of mitotic cell cycle	biological_process	6	831	22	9463
GO:0007160	cell-matrix adhesion	biological_process	6	831	22	9463
GO:0006635	fatty acid beta-oxidation	biological_process	5	831	16	9463
GO:0048790	maintenance of presynaptic active zone structure	biological_process	3	831	6	9463
GO:0060047	heart contraction	biological_process	3	831	6	9463
GO:0008302	female germline ring canal formation, actin assembly	biological_process	3	831	6	9463
GO:0035204	negative regulation of lamellocyte differentiation	biological_process	3	831	6	9463
GO:0032507	maintenance of protein location in cell	biological_process	3	831	6	9463
GO:0009611	response to wounding	biological_process	4	831	11	9463
GO:0016360	sensory organ precursor cell fate determination	biological_process	4	831	11	9463
GO:0030111	regulation of Wnt signaling pathway	biological_process	4	831	11	9463
GO:0016339	calcium-dependent cell-cell adhesion via plasma membrane cell adhesion molecules	biological_process	6	831	23	9463
GO:0007430	terminal branching, open tracheal system	biological_process	6	831	23	9463
GO:0007349	cellularization	biological_process	6	831	23	9463
GO:0051301	cell division	biological_process	6	831	23	9463
GO:0010629	negative regulation of gene expression	biological_process	9	831	44	9463
GO:0006032	chitin catabolic process	biological_process	5	831	17	9463
GO:0007443	Malpighian tubule morphogenesis	biological_process	5	831	17	9463
GO:0045214	sarcomere organization	biological_process	9	831	45	9463
GO:0006816	calcium ion transport	biological_process	6	831	24	9463
GO:0008360	regulation of cell shape	biological_process	13	831	77	9463
GO:0030239	myofibril assembly	biological_process	4	831	12	9463
GO:0035277	spiracle morphogenesis, open tracheal system	biological_process	5	831	18	9463
GO:0009408	response to heat	biological_process	9	831	46	9463
GO:0048060	negative gravitaxis	biological_process	3	831	7	9463
GO:0030155	regulation of cell adhesion	biological_process	3	831	7	9463
GO:0035317	imaginal disc-derived wing hair organization	biological_process	5	831	19	9463
GO:0060914	heart formation	biological_process	2	831	3	9463
GO:0031334	positive regulation of protein complex assembly	biological_process	2	831	3	9463
GO:0072002	Malpighian tubule development	biological_process	2	831	3	9463
GO:0035303	regulation of dephosphorylation	biological_process	2	831	3	9463
GO:0050965	detection of temperature stimulus involved in sensory perception of pain	biological_process	2	831	3	9463
GO:0090316	positive regulation of intracellular protein transport	biological_process	2	831	3	9463
GO:0045071	negative regulation of viral genome replication	biological_process	2	831	3	9463
GO:0042062	long-term strengthening of neuromuscular junction	biological_process	2	831	3	9463
GO:0007380	specification of segmental identity, head	biological_process	2	831	3	9463
GO:0015909	long-chain fatty acid transport	biological_process	2	831	3	9463
GO:0032418	lysosome localization	biological_process	2	831	3	9463
GO:0035017	cuticle pattern formation	biological_process	4	831	13	9463
GO:0035329	hippo signaling	biological_process	4	831	13	9463
GO:0007423	sensory organ development	biological_process	7	831	33	9463
GO:0010025	wax biosynthetic process	biological_process	6	831	26	9463
GO:0008152	metabolic process	biological_process	15	831	98	9463
GO:0043087	regulation of GTPase activity	biological_process	7	831	34	9463
GO:0060429	epithelium development	biological_process	5	831	20	9463
GO:0045747	positive regulation of Notch signaling pathway	biological_process	6	831	27	9463
GO:0045088	regulation of innate immune response	biological_process	3	831	8	9463
GO:0042435	indole-containing compound biosynthetic process	biological_process	3	831	8	9463
GO:0006207	'de novo' pyrimidine nucleobase biosynthetic process	biological_process	3	831	8	9463
GO:0071260	cellular response to mechanical stimulus	biological_process	3	831	8	9463
GO:0003012	muscle system process	biological_process	3	831	8	9463
GO:0032006	regulation of TOR signaling	biological_process	3	831	8	9463
GO:0051726	regulation of cell cycle	biological_process	9	831	50	9463
GO:0008088	axo-dendritic transport	biological_process	4	831	14	9463
GO:0007015	actin filament organization	biological_process	10	831	59	9463
GO:0044331	cell-cell adhesion mediated by cadherin	biological_process	4	831	15	9463
GO:0006413	translational initiation	biological_process	6	831	29	9463
GO:0032482	Rab protein signal transduction	biological_process	3	831	9	9463
GO:1901215	negative regulation of neuron death	biological_process	3	831	9	9463
GO:0045478	fusome organization	biological_process	3	831	9	9463
GO:0035025	positive regulation of Rho protein signal transduction	biological_process	3	831	9	9463
GO:0007026	negative regulation of microtubule depolymerization	biological_process	3	831	9	9463
GO:0046529	imaginal disc fusion, thorax closure	biological_process	3	831	9	9463
GO:0008286	insulin receptor signaling pathway	biological_process	3	831	9	9463
GO:0007442	hindgut morphogenesis	biological_process	3	831	9	9463
GO:0043065	positive regulation of apoptotic process	biological_process	5	831	22	9463
GO:0007525	somatic muscle development	biological_process	5	831	22	9463
GO:0051225	spindle assembly	biological_process	5	831	22	9463
GO:0035336	long-chain fatty-acyl-CoA metabolic process	biological_process	5	831	22	9463
GO:0035224	genital disc anterior/posterior pattern formation	biological_process	2	831	4	9463
GO:0048617	embryonic foregut morphogenesis	biological_process	2	831	4	9463
GO:0072697	protein localization to cell cortex	biological_process	2	831	4	9463
GO:0030837	negative regulation of actin filament polymerization	biological_process	2	831	4	9463
GO:0043388	positive regulation of DNA binding	biological_process	2	831	4	9463
GO:0022404	molting cycle process	biological_process	2	831	4	9463
GO:0042386	hemocyte differentiation	biological_process	2	831	4	9463
GO:0007630	jump response	biological_process	2	831	4	9463
GO:0006950	response to stress	biological_process	2	831	4	9463
GO:0043473	pigmentation	biological_process	2	831	4	9463
GO:0030858	positive regulation of epithelial cell differentiation	biological_process	2	831	4	9463
GO:0008089	anterograde axonal transport	biological_process	2	831	4	9463
GO:0097320	membrane tubulation	biological_process	2	831	4	9463
GO:0051014	actin filament severing	biological_process	2	831	4	9463
GO:0006911	phagocytosis, engulfment	biological_process	2	831	4	9463
GO:0045476	nurse cell apoptotic process	biological_process	2	831	4	9463
GO:0055072	iron ion homeostasis	biological_process	2	831	4	9463
GO:0048619	embryonic hindgut morphogenesis	biological_process	2	831	4	9463
GO:0090176	microtubule cytoskeleton organization involved in establishment of planar polarity	biological_process	2	831	4	9463
GO:0007067	mitotic nuclear division	biological_process	11	831	71	9463
GO:0032509	endosome transport via multivesicular body sorting pathway	biological_process	4	831	16	9463
GO:0048102	autophagic cell death	biological_process	5	831	23	9463
GO:0048666	neuron development	biological_process	6	831	31	9463
GO:0008285	negative regulation of cell proliferation	biological_process	7	831	39	9463
GO:0007638	mechanosensory behavior	biological_process	3	831	10	9463
GO:0030707	ovarian follicle cell development	biological_process	9	831	56	9463
GO:0046843	dorsal appendage formation	biological_process	5	831	24	9463
GO:0016337	single organismal cell-cell adhesion	biological_process	5	831	24	9463
GO:0071456	cellular response to hypoxia	biological_process	4	831	17	9463
GO:0007009	plasma membrane organization	biological_process	4	831	17	9463
GO:0050829	defense response to Gram-negative bacterium	biological_process	7	831	40	9463
GO:0042048	olfactory behavior	biological_process	5	831	25	9463
GO:0007156	homophilic cell adhesion via plasma membrane adhesion molecules	biological_process	7	831	41	9463
GO:0045314	regulation of compound eye photoreceptor development	biological_process	2	831	5	9463
GO:0010496	intercellular transport	biological_process	2	831	5	9463
GO:0006031	chitin biosynthetic process	biological_process	2	831	5	9463
GO:0030838	positive regulation of actin filament polymerization	biological_process	2	831	5	9463
GO:0060967	negative regulation of gene silencing by RNA	biological_process	2	831	5	9463
GO:0045732	positive regulation of protein catabolic process	biological_process	2	831	5	9463
GO:0016331	morphogenesis of embryonic epithelium	biological_process	2	831	5	9463
GO:0031114	regulation of microtubule depolymerization	biological_process	2	831	5	9463
GO:0001754	eye photoreceptor cell differentiation	biological_process	2	831	5	9463
GO:0048172	regulation of short-term neuronal synaptic plasticity	biological_process	2	831	5	9463
GO:0042659	regulation of cell fate specification	biological_process	2	831	5	9463
GO:0007620	copulation	biological_process	2	831	5	9463
GO:0045216	cell-cell junction organization	biological_process	2	831	5	9463
GO:0051683	establishment of Golgi localization	biological_process	2	831	5	9463
GO:0007097	nuclear migration	biological_process	2	831	5	9463
GO:0051016	barbed-end actin filament capping	biological_process	2	831	5	9463
GO:0010004	gastrulation involving germ band extension	biological_process	2	831	5	9463
GO:1990182	exosomal secretion	biological_process	2	831	5	9463
GO:0045464	R8 cell fate specification	biological_process	2	831	5	9463
GO:0010623	programmed cell death involved in cell development	biological_process	2	831	5	9463
GO:0071578	zinc II ion transmembrane import	biological_process	2	831	5	9463
GO:0007295	growth of a germarium-derived egg chamber	biological_process	2	831	5	9463
GO:0006035	cuticle chitin biosynthetic process	biological_process	2	831	5	9463
GO:0000209	protein polyubiquitination	biological_process	6	831	33	9463
GO:0007293	germarium-derived egg chamber formation	biological_process	6	831	33	9463
GO:0001933	negative regulation of protein phosphorylation	biological_process	3	831	11	9463
GO:0050807	regulation of synapse organization	biological_process	3	831	11	9463
GO:0035002	liquid clearance, open tracheal system	biological_process	3	831	11	9463
GO:0006357	regulation of transcription from RNA polymerase II promoter	biological_process	19	831	151	9463
GO:0007605	sensory perception of sound	biological_process	7	831	42	9463
GO:0006749	glutathione metabolic process	biological_process	5	831	26	9463
GO:0008340	determination of adult lifespan	biological_process	14	831	105	9463
GO:0030036	actin cytoskeleton organization	biological_process	7	831	43	9463
GO:0035195	gene silencing by miRNA	biological_process	3	831	12	9463
GO:0034220	ion transmembrane transport	biological_process	3	831	12	9463
GO:0006904	vesicle docking involved in exocytosis	biological_process	3	831	12	9463
GO:0007254	JNK cascade	biological_process	3	831	12	9463
GO:0048803	imaginal disc-derived male genitalia morphogenesis	biological_process	3	831	12	9463
GO:0007498	mesoderm development	biological_process	8	831	52	9463
GO:0051298	centrosome duplication	biological_process	9	831	61	9463
GO:0048012	hepatocyte growth factor receptor signaling pathway	biological_process	1	831	1	9463
GO:0021702	cerebellar Purkinje cell differentiation	biological_process	1	831	1	9463
GO:0006656	phosphatidylcholine biosynthetic process	biological_process	1	831	1	9463
GO:0022011	myelination in peripheral nervous system	biological_process	1	831	1	9463
GO:0045738	negative regulation of DNA repair	biological_process	1	831	1	9463
GO:0086042	cardiac muscle cell-cardiac muscle cell adhesion	biological_process	1	831	1	9463
GO:2000777	positive regulation of proteasomal ubiquitin-dependent protein catabolic process involved in cellular response to hypoxia	biological_process	1	831	1	9463
GO:0035608	protein deglutamylation	biological_process	1	831	1	9463
GO:0010626	negative regulation of Schwann cell proliferation	biological_process	1	831	1	9463
GO:0045850	positive regulation of nurse cell apoptotic process	biological_process	1	831	1	9463
GO:0010995	free ubiquitin chain depolymerization	biological_process	1	831	1	9463
GO:0048715	negative regulation of oligodendrocyte differentiation	biological_process	1	831	1	9463
GO:0048056	R3/R4 cell differentiation	biological_process	1	831	1	9463
GO:0044406	adhesion of symbiont to host	biological_process	1	831	1	9463
GO:0035461	vitamin transmembrane transport	biological_process	1	831	1	9463
GO:0036444	calcium ion transmembrane import into mitochondrion	biological_process	1	831	1	9463
GO:0042769	DNA damage response, detection of DNA damage	biological_process	1	831	1	9463
GO:0060003	copper ion export	biological_process	1	831	1	9463
GO:0061433	cellular response to caloric restriction	biological_process	1	831	1	9463
GO:0051666	actin cortical patch localization	biological_process	1	831	1	9463
GO:1903553	positive regulation of extracellular exosome assembly	biological_process	1	831	1	9463
GO:0035190	syncytial nuclear migration	biological_process	1	831	1	9463
GO:0048211	Golgi vesicle docking	biological_process	1	831	1	9463
GO:0010265	SCF complex assembly	biological_process	1	831	1	9463
GO:0050819	negative regulation of coagulation	biological_process	1	831	1	9463
GO:0060267	positive regulation of respiratory burst	biological_process	1	831	1	9463
GO:0034638	phosphatidylcholine catabolic process	biological_process	1	831	1	9463
GO:0043691	reverse cholesterol transport	biological_process	1	831	1	9463
GO:0045598	regulation of fat cell differentiation	biological_process	1	831	1	9463
GO:1901026	ripoptosome assembly involved in necroptotic process	biological_process	1	831	1	9463
GO:0045821	positive regulation of glycolytic process	biological_process	1	831	1	9463
GO:0032148	activation of protein kinase B activity	biological_process	1	831	1	9463
GO:0006220	pyrimidine nucleotide metabolic process	biological_process	1	831	1	9463
GO:0015749	monosaccharide transport	biological_process	1	831	1	9463
GO:0035609	C-terminal protein deglutamylation	biological_process	1	831	1	9463
GO:0061330	Malpighian tubule stellate cell differentiation	biological_process	1	831	1	9463
GO:0051058	negative regulation of small GTPase mediated signal transduction	biological_process	1	831	1	9463
GO:0010899	regulation of phosphatidylcholine catabolic process	biological_process	1	831	1	9463
GO:0018315	molybdenum incorporation into molybdenum-molybdopterin complex	biological_process	1	831	1	9463
GO:0070508	cholesterol import	biological_process	1	831	1	9463
GO:0010886	positive regulation of cholesterol storage	biological_process	1	831	1	9463
GO:0000395	mRNA 5'-splice site recognition	biological_process	1	831	1	9463
GO:0051716	cellular response to stimulus	biological_process	1	831	1	9463
GO:0061003	positive regulation of dendritic spine morphogenesis	biological_process	1	831	1	9463
GO:0035163	embryonic hemocyte differentiation	biological_process	1	831	1	9463
GO:0035118	embryonic pectoral fin morphogenesis	biological_process	1	831	1	9463
GO:0097039	protein linear polyubiquitination	biological_process	1	831	1	9463
GO:0015672	monovalent inorganic cation transport	biological_process	1	831	1	9463
GO:0090042	tubulin deacetylation	biological_process	1	831	1	9463
GO:0018406	protein C-linked glycosylation via 2'-alpha-mannosyl-L-tryptophan	biological_process	1	831	1	9463
GO:0044242	cellular lipid catabolic process	biological_process	1	831	1	9463
GO:0006595	polyamine metabolic process	biological_process	1	831	1	9463
GO:0036258	multivesicular body assembly	biological_process	1	831	1	9463
GO:0034384	high-density lipoprotein particle clearance	biological_process	1	831	1	9463
GO:0061481	response to TNF agonist	biological_process	1	831	1	9463
GO:0051038	negative regulation of transcription involved in meiotic cell cycle	biological_process	1	831	1	9463
GO:0016264	gap junction assembly	biological_process	1	831	1	9463
GO:0044648	histone H3-K4 dimethylation	biological_process	1	831	1	9463
GO:0006833	water transport	biological_process	1	831	1	9463
GO:0042264	peptidyl-aspartic acid hydroxylation	biological_process	1	831	1	9463
GO:1902268	negative regulation of polyamine transmembrane transport	biological_process	1	831	1	9463
GO:1903543	positive regulation of exosomal secretion	biological_process	1	831	1	9463
GO:0006110	regulation of glycolytic process	biological_process	1	831	1	9463
GO:1901224	positive regulation of NIK/NF-kappaB signaling	biological_process	1	831	1	9463
GO:0010801	negative regulation of peptidyl-threonine phosphorylation	biological_process	1	831	1	9463
GO:0071219	cellular response to molecule of bacterial origin	biological_process	1	831	1	9463
GO:0003142	cardiogenic plate morphogenesis	biological_process	1	831	1	9463
GO:0021550	medulla oblongata development	biological_process	1	831	1	9463
GO:1900226	negative regulation of NLRP3 inflammasome complex assembly	biological_process	1	831	1	9463
GO:0032079	positive regulation of endodeoxyribonuclease activity	biological_process	1	831	1	9463
GO:1902231	positive regulation of intrinsic apoptotic signaling pathway in response to DNA damage	biological_process	1	831	1	9463
GO:0071846	actin filament debranching	biological_process	1	831	1	9463
GO:0034983	peptidyl-lysine deacetylation	biological_process	1	831	1	9463
GO:0019369	arachidonic acid metabolic process	biological_process	1	831	1	9463
GO:0048485	sympathetic nervous system development	biological_process	1	831	1	9463
GO:0006664	glycolipid metabolic process	biological_process	1	831	1	9463
GO:0060008	Sertoli cell differentiation	biological_process	1	831	1	9463
GO:1902075	cellular response to salt	biological_process	1	831	1	9463
GO:1901879	regulation of protein depolymerization	biological_process	1	831	1	9463
GO:0030238	male sex determination	biological_process	1	831	1	9463
GO:0090389	phagosome-lysosome fusion involved in apoptotic cell clearance	biological_process	1	831	1	9463
GO:0060415	muscle tissue morphogenesis	biological_process	1	831	1	9463
GO:0046326	positive regulation of glucose import	biological_process	1	831	1	9463
GO:0006707	cholesterol catabolic process	biological_process	1	831	1	9463
GO:0009954	proximal/distal pattern formation	biological_process	1	831	1	9463
GO:0090160	Golgi to lysosome transport	biological_process	1	831	1	9463
GO:0031641	regulation of myelination	biological_process	1	831	1	9463
GO:0030859	polarized epithelial cell differentiation	biological_process	1	831	1	9463
GO:0035611	protein branching point deglutamylation	biological_process	1	831	1	9463
GO:0002253	activation of immune response	biological_process	1	831	1	9463
GO:0008218	bioluminescence	biological_process	1	831	1	9463
GO:0070417	cellular response to cold	biological_process	1	831	1	9463
GO:0043651	linoleic acid metabolic process	biological_process	1	831	1	9463
GO:0051000	positive regulation of nitric-oxide synthase activity	biological_process	1	831	1	9463
GO:0019087	transformation of host cell by virus	biological_process	1	831	1	9463
GO:0031344	regulation of cell projection organization	biological_process	1	831	1	9463
GO:0090164	asymmetric Golgi ribbon formation	biological_process	1	831	1	9463
GO:0010565	regulation of cellular ketone metabolic process	biological_process	1	831	1	9463
GO:0010644	cell communication by electrical coupling	biological_process	1	831	1	9463
GO:1901214	regulation of neuron death	biological_process	1	831	1	9463
GO:0035087	siRNA loading onto RISC involved in RNA interference	biological_process	1	831	1	9463
GO:0001694	histamine biosynthetic process	biological_process	1	831	1	9463
GO:0090098	positive regulation of decapentaplegic signaling pathway	biological_process	1	831	1	9463
GO:1902546	positive regulation of DNA N-glycosylase activity	biological_process	1	831	1	9463
GO:0031017	exocrine pancreas development	biological_process	1	831	1	9463
GO:0035297	regulation of Malpighian tubule diameter	biological_process	1	831	1	9463
GO:0031585	regulation of inositol 1,4,5-trisphosphate-sensitive calcium-release channel activity	biological_process	1	831	1	9463
GO:0005991	trehalose metabolic process	biological_process	1	831	1	9463
GO:2000273	positive regulation of receptor activity	biological_process	1	831	1	9463
GO:0033198	response to ATP	biological_process	1	831	1	9463
GO:0009311	oligosaccharide metabolic process	biological_process	1	831	1	9463
GO:0048549	positive regulation of pinocytosis	biological_process	1	831	1	9463
GO:0015757	galactose transport	biological_process	1	831	1	9463
GO:0018193	peptidyl-amino acid modification	biological_process	1	831	1	9463
GO:0050793	regulation of developmental process	biological_process	1	831	1	9463
GO:0003357	noradrenergic neuron differentiation	biological_process	1	831	1	9463
GO:2001056	positive regulation of cysteine-type endopeptidase activity	biological_process	1	831	1	9463
GO:0035093	spermatogenesis, exchange of chromosomal proteins	biological_process	1	831	1	9463
GO:0061359	regulation of Wnt signaling pathway by Wnt protein secretion	biological_process	1	831	1	9463
GO:0071908	determination of intestine left/right asymmetry	biological_process	1	831	1	9463
GO:0021919	BMP signaling pathway involved in spinal cord dorsal/ventral patterning	biological_process	1	831	1	9463
GO:0035156	fusion cell fate specification	biological_process	1	831	1	9463
GO:0031663	lipopolysaccharide-mediated signaling pathway	biological_process	1	831	1	9463
GO:1902235	regulation of endoplasmic reticulum stress-induced intrinsic apoptotic signaling pathway	biological_process	1	831	1	9463
GO:0045836	positive regulation of meiotic nuclear division	biological_process	1	831	1	9463
GO:0048194	Golgi vesicle budding	biological_process	1	831	1	9463
GO:0003254	regulation of membrane depolarization	biological_process	1	831	1	9463
GO:2000624	positive regulation of nuclear-transcribed mRNA catabolic process, nonsense-mediated decay	biological_process	1	831	1	9463
GO:0030325	adrenal gland development	biological_process	1	831	1	9463
GO:0003144	embryonic heart tube formation	biological_process	1	831	1	9463
GO:0032836	glomerular basement membrane development	biological_process	1	831	1	9463
GO:0034199	activation of protein kinase A activity	biological_process	1	831	1	9463
GO:1900195	positive regulation of oocyte maturation	biological_process	1	831	1	9463
GO:0042133	neurotransmitter metabolic process	biological_process	1	831	1	9463
GO:0060788	ectodermal placode formation	biological_process	1	831	1	9463
GO:0046338	phosphatidylethanolamine catabolic process	biological_process	1	831	1	9463
GO:0000147	actin cortical patch assembly	biological_process	1	831	1	9463
GO:0071872	cellular response to epinephrine stimulus	biological_process	1	831	1	9463
GO:0014065	phosphatidylinositol 3-kinase signaling	biological_process	1	831	1	9463
GO:0034440	lipid oxidation	biological_process	1	831	1	9463
GO:0060765	regulation of androgen receptor signaling pathway	biological_process	1	831	1	9463
GO:0035168	larval lymph gland hemocyte differentiation	biological_process	1	831	1	9463
GO:0019217	regulation of fatty acid metabolic process	biological_process	1	831	1	9463
GO:0035314	scab formation	biological_process	1	831	1	9463
GO:0090557	establishment of endothelial intestinal barrier	biological_process	1	831	1	9463
GO:0042953	lipoprotein transport	biological_process	1	831	1	9463
GO:0030259	lipid glycosylation	biological_process	1	831	1	9463
GO:0097033	mitochondrial respiratory chain complex III biogenesis	biological_process	1	831	1	9463
GO:0055080	cation homeostasis	biological_process	1	831	1	9463
GO:0010993	regulation of ubiquitin homeostasis	biological_process	1	831	1	9463
GO:0032400	melanosome localization	biological_process	1	831	1	9463
GO:0043297	apical junction assembly	biological_process	1	831	1	9463
GO:0010524	positive regulation of calcium ion transport into cytosol	biological_process	1	831	1	9463
GO:0045056	transcytosis	biological_process	1	831	1	9463
GO:0034203	glycolipid translocation	biological_process	1	831	1	9463
GO:0071722	detoxification of arsenic-containing substance	biological_process	1	831	1	9463
GO:0010499	proteasomal ubiquitin-independent protein catabolic process	biological_process	1	831	1	9463
GO:2001272	positive regulation of cysteine-type endopeptidase activity involved in execution phase of apoptosis	biological_process	1	831	1	9463
GO:0051987	positive regulation of attachment of spindle microtubules to kinetochore	biological_process	1	831	1	9463
GO:0002091	negative regulation of receptor internalization	biological_process	1	831	1	9463
GO:0032878	regulation of establishment or maintenance of cell polarity	biological_process	1	831	1	9463
GO:0034375	high-density lipoprotein particle remodeling	biological_process	1	831	1	9463
GO:0048266	behavioral response to pain	biological_process	1	831	1	9463
GO:0051446	positive regulation of meiotic cell cycle	biological_process	1	831	1	9463
GO:0061428	negative regulation of transcription from RNA polymerase II promoter in response to hypoxia	biological_process	1	831	1	9463
GO:0003342	proepicardium development	biological_process	1	831	1	9463
GO:0010838	positive regulation of keratinocyte proliferation	biological_process	1	831	1	9463
GO:0006853	carnitine shuttle	biological_process	1	831	1	9463
GO:0070446	negative regulation of oligodendrocyte progenitor proliferation	biological_process	1	831	1	9463
GO:0030423	targeting of mRNA for destruction involved in RNA interference	biological_process	1	831	1	9463
GO:0035108	limb morphogenesis	biological_process	1	831	1	9463
GO:0035280	miRNA loading onto RISC involved in gene silencing by miRNA	biological_process	1	831	1	9463
GO:0032490	detection of molecule of bacterial origin	biological_process	1	831	1	9463
GO:0035610	protein side chain deglutamylation	biological_process	1	831	1	9463
GO:0097202	activation of cysteine-type endopeptidase activity	biological_process	1	831	1	9463
GO:0035069	larval midgut histolysis	biological_process	1	831	1	9463
GO:2000194	regulation of female gonad development	biological_process	1	831	1	9463
GO:0009695	jasmonic acid biosynthetic process	biological_process	1	831	1	9463
GO:0031643	positive regulation of myelination	biological_process	1	831	1	9463
GO:0010587	miRNA catabolic process	biological_process	1	831	1	9463
GO:0046726	positive regulation by virus of viral protein levels in host cell	biological_process	1	831	1	9463
GO:0015920	lipopolysaccharide transport	biological_process	1	831	1	9463
GO:0034383	low-density lipoprotein particle clearance	biological_process	1	831	1	9463
GO:0019676	ammonia assimilation cycle	biological_process	1	831	1	9463
GO:0018293	protein-FAD linkage	biological_process	1	831	1	9463
GO:0061355	Wnt protein secretion	biological_process	1	831	1	9463
GO:0032288	myelin assembly	biological_process	1	831	1	9463
GO:0032497	detection of lipopolysaccharide	biological_process	1	831	1	9463
GO:0033234	negative regulation of protein sumoylation	biological_process	1	831	1	9463
GO:0072659	protein localization to plasma membrane	biological_process	2	831	6	9463
GO:0071230	cellular response to amino acid stimulus	biological_process	2	831	6	9463
GO:0007394	dorsal closure, elongation of leading edge cells	biological_process	2	831	6	9463
GO:0002064	epithelial cell development	biological_process	2	831	6	9463
GO:0002805	regulation of antimicrobial peptide biosynthetic process	biological_process	2	831	6	9463
GO:0008611	ether lipid biosynthetic process	biological_process	2	831	6	9463
GO:0045010	actin nucleation	biological_process	2	831	6	9463
GO:0009062	fatty acid catabolic process	biological_process	2	831	6	9463
GO:0007035	vacuolar acidification	biological_process	2	831	6	9463
GO:1901409	positive regulation of phosphorylation of RNA polymerase II C-terminal domain	biological_process	2	831	6	9463
GO:0007516	hemocyte development	biological_process	2	831	6	9463
GO:0035076	ecdysone receptor-mediated signaling pathway	biological_process	2	831	6	9463
GO:0009072	aromatic amino acid family metabolic process	biological_process	2	831	6	9463
GO:0048863	stem cell differentiation	biological_process	2	831	6	9463
GO:0046664	dorsal closure, amnioserosa morphology change	biological_process	2	831	6	9463
GO:0030589	pseudocleavage involved in syncytial blastoderm formation	biological_process	2	831	6	9463
GO:0035234	ectopic germ cell programmed cell death	biological_process	2	831	6	9463
GO:0061357	positive regulation of Wnt protein secretion	biological_process	2	831	6	9463
GO:0048678	response to axon injury	biological_process	2	831	6	9463
GO:0061327	anterior Malpighian tubule development	biological_process	2	831	6	9463
GO:0051642	centrosome localization	biological_process	3	831	13	9463
GO:0016476	regulation of embryonic cell shape	biological_process	3	831	13	9463
GO:0003007	heart morphogenesis	biological_process	3	831	13	9463
GO:0016246	RNA interference	biological_process	3	831	13	9463
GO:0046680	response to DDT	biological_process	3	831	13	9463
GO:0032981	mitochondrial respiratory chain complex I assembly	biological_process	3	831	13	9463
GO:0007472	wing disc morphogenesis	biological_process	3	831	13	9463
GO:0006338	chromatin remodeling	biological_process	6	831	37	9463
GO:0007422	peripheral nervous system development	biological_process	7	831	46	9463
GO:0007629	flight behavior	biological_process	4	831	21	9463
GO:0019730	antimicrobial humoral response	biological_process	4	831	21	9463
GO:0006508	proteolysis	biological_process	27	831	240	9463
GO:0002121	inter-male aggressive behavior	biological_process	6	831	38	9463
GO:0008283	cell proliferation	biological_process	8	831	56	9463
GO:0042335	cuticle development	biological_process	3	831	14	9463
GO:0048814	regulation of dendrite morphogenesis	biological_process	3	831	14	9463
GO:0030335	positive regulation of cell migration	biological_process	3	831	14	9463
GO:0051491	positive regulation of filopodium assembly	biological_process	3	831	14	9463
GO:0030721	spectrosome organization	biological_process	2	831	7	9463
GO:0042246	tissue regeneration	biological_process	2	831	7	9463
GO:0043044	ATP-dependent chromatin remodeling	biological_process	2	831	7	9463
GO:0016082	synaptic vesicle priming	biological_process	2	831	7	9463
GO:0045175	basal protein localization	biological_process	2	831	7	9463
GO:0046621	negative regulation of organ growth	biological_process	2	831	7	9463
GO:0045466	R7 cell differentiation	biological_process	2	831	7	9463
GO:0045570	regulation of imaginal disc growth	biological_process	2	831	7	9463
GO:0007509	mesoderm migration involved in gastrulation	biological_process	2	831	7	9463
GO:1900087	positive regulation of G1/S transition of mitotic cell cycle	biological_process	2	831	7	9463
GO:0021551	central nervous system morphogenesis	biological_process	2	831	7	9463
GO:0008333	endosome to lysosome transport	biological_process	2	831	7	9463
GO:0006882	cellular zinc ion homeostasis	biological_process	2	831	7	9463
GO:0043001	Golgi to plasma membrane protein transport	biological_process	2	831	7	9463
GO:0033617	mitochondrial respiratory chain complex IV assembly	biological_process	2	831	7	9463
GO:0045035	sensory organ precursor cell division	biological_process	2	831	7	9463
GO:0016320	endoplasmic reticulum membrane fusion	biological_process	2	831	7	9463
GO:0007279	pole cell formation	biological_process	2	831	7	9463
GO:0071689	muscle thin filament assembly	biological_process	2	831	7	9463
GO:0035011	melanotic encapsulation of foreign target	biological_process	4	831	22	9463
GO:0046777	protein autophosphorylation	biological_process	4	831	22	9463
GO:0007517	muscle organ development	biological_process	8	831	57	9463
GO:0008582	regulation of synaptic growth at neuromuscular junction	biological_process	5	831	31	9463
GO:0042594	response to starvation	biological_process	6	831	40	9463
GO:0033627	cell adhesion mediated by integrin	biological_process	4	831	23	9463
GO:0048066	developmental pigmentation	biological_process	3	831	15	9463
GO:0016575	histone deacetylation	biological_process	3	831	15	9463
GO:0030433	ER-associated ubiquitin-dependent protein catabolic process	biological_process	3	831	15	9463
GO:0006886	intracellular protein transport	biological_process	11	831	87	9463
GO:0007049	cell cycle	biological_process	5	831	32	9463
GO:0010506	regulation of autophagy	biological_process	5	831	32	9463
GO:0007480	imaginal disc-derived leg morphogenesis	biological_process	7	831	50	9463
GO:0035070	salivary gland histolysis	biological_process	2	831	8	9463
GO:0045297	post-mating behavior	biological_process	2	831	8	9463
GO:0045737	positive regulation of cyclin-dependent protein serine/threonine kinase activity	biological_process	2	831	8	9463
GO:0045571	negative regulation of imaginal disc growth	biological_process	2	831	8	9463
GO:0035073	pupariation	biological_process	2	831	8	9463
GO:0006119	oxidative phosphorylation	biological_process	2	831	8	9463
GO:0006493	protein O-linked glycosylation	biological_process	2	831	8	9463
GO:0007229	integrin-mediated signaling pathway	biological_process	2	831	8	9463
GO:0016334	establishment or maintenance of polarity of follicular epithelium	biological_process	2	831	8	9463
GO:0008584	male gonad development	biological_process	2	831	8	9463
GO:0009615	response to virus	biological_process	2	831	8	9463
GO:0030150	protein import into mitochondrial matrix	biological_process	2	831	8	9463
GO:0006919	activation of cysteine-type endopeptidase activity involved in apoptotic process	biological_process	2	831	8	9463
GO:0072347	response to anesthetic	biological_process	2	831	8	9463
GO:0007424	open tracheal system development	biological_process	10	831	79	9463
GO:0045893	positive regulation of transcription, DNA-templated	biological_process	11	831	89	9463
GO:0016311	dephosphorylation	biological_process	6	831	42	9463
GO:0045089	positive regulation of innate immune response	biological_process	3	831	16	9463
GO:0006378	mRNA polyadenylation	biological_process	3	831	16	9463
GO:0045793	positive regulation of cell size	biological_process	3	831	16	9463
GO:0046701	insecticide catabolic process	biological_process	3	831	16	9463
GO:0045197	establishment or maintenance of epithelial cell apical/basal polarity	biological_process	3	831	16	9463
GO:0009306	protein secretion	biological_process	3	831	16	9463
GO:0000422	mitophagy	biological_process	3	831	16	9463
GO:0008362	chitin-based embryonic cuticle biosynthetic process	biological_process	3	831	16	9463
GO:0001737	establishment of imaginal disc-derived wing hair orientation	biological_process	3	831	16	9463
GO:0007367	segment polarity determination	biological_process	3	831	16	9463
GO:0000122	negative regulation of transcription from RNA polymerase II promoter	biological_process	14	831	120	9463
GO:0071363	cellular response to growth factor stimulus	biological_process	1	831	2	9463
GO:0016233	telomere capping	biological_process	1	831	2	9463
GO:0000038	very long-chain fatty acid metabolic process	biological_process	1	831	2	9463
GO:0051315	attachment of mitotic spindle microtubules to kinetochore	biological_process	1	831	2	9463
GO:0010867	positive regulation of triglyceride biosynthetic process	biological_process	1	831	2	9463
GO:0051781	positive regulation of cell division	biological_process	1	831	2	9463
GO:0006102	isocitrate metabolic process	biological_process	1	831	2	9463
GO:0019451	L-cysteine catabolic process to pyruvate, using cysteine dioxygenase	biological_process	1	831	2	9463
GO:0070252	actin-mediated cell contraction	biological_process	1	831	2	9463
GO:0001757	somite specification	biological_process	1	831	2	9463
GO:0000097	sulfur amino acid biosynthetic process	biological_process	1	831	2	9463
GO:1900026	positive regulation of substrate adhesion-dependent cell spreading	biological_process	1	831	2	9463
GO:1903035	negative regulation of response to wounding	biological_process	1	831	2	9463
GO:0009593	detection of chemical stimulus	biological_process	1	831	2	9463
GO:0006221	pyrimidine nucleotide biosynthetic process	biological_process	1	831	2	9463
GO:0006523	alanine biosynthetic process	biological_process	1	831	2	9463
GO:0000738	DNA catabolic process, exonucleolytic	biological_process	1	831	2	9463
GO:0009798	axis specification	biological_process	1	831	2	9463
GO:0009749	response to glucose	biological_process	1	831	2	9463
GO:0050774	negative regulation of dendrite morphogenesis	biological_process	1	831	2	9463
GO:0034316	negative regulation of Arp2/3 complex-mediated actin nucleation	biological_process	1	831	2	9463
GO:1902510	regulation of apoptotic DNA fragmentation	biological_process	1	831	2	9463
GO:0010092	specification of organ identity	biological_process	1	831	2	9463
GO:0035729	cellular response to hepatocyte growth factor stimulus	biological_process	1	831	2	9463
GO:0048730	epidermis morphogenesis	biological_process	1	831	2	9463
GO:0019511	peptidyl-proline hydroxylation	biological_process	1	831	2	9463
GO:0061158	3'-UTR-mediated mRNA destabilization	biological_process	1	831	2	9463
GO:0090364	regulation of proteasome assembly	biological_process	1	831	2	9463
GO:0032024	positive regulation of insulin secretion	biological_process	1	831	2	9463
GO:1903391	regulation of adherens junction organization	biological_process	1	831	2	9463
GO:2001269	positive regulation of cysteine-type endopeptidase activity involved in apoptotic signaling pathway	biological_process	1	831	2	9463
GO:0000461	endonucleolytic cleavage to generate mature 3'-end of SSU-rRNA from (SSU-rRNA, 5.8S rRNA, LSU-rRNA	biological_process	1	831	2	9463
GO:0034769	basement membrane disassembly	biological_process	1	831	2	9463
GO:0006741	NADP biosynthetic process	biological_process	1	831	2	9463
GO:0006407	rRNA export from nucleus	biological_process	1	831	2	9463
GO:0060966	regulation of gene silencing by RNA	biological_process	1	831	2	9463
GO:0050796	regulation of insulin secretion	biological_process	1	831	2	9463
GO:0035418	protein localization to synapse	biological_process	1	831	2	9463
GO:0048208	COPII vesicle coating	biological_process	1	831	2	9463
GO:0031032	actomyosin structure organization	biological_process	1	831	2	9463
GO:2000647	negative regulation of stem cell proliferation	biological_process	1	831	2	9463
GO:0051445	regulation of meiotic cell cycle	biological_process	1	831	2	9463
GO:0032439	endosome localization	biological_process	1	831	2	9463
GO:0034058	endosomal vesicle fusion	biological_process	1	831	2	9463
GO:0006646	phosphatidylethanolamine biosynthetic process	biological_process	1	831	2	9463
GO:0031081	nuclear pore distribution	biological_process	1	831	2	9463
GO:0033619	membrane protein proteolysis	biological_process	1	831	2	9463
GO:0044205	'de novo' UMP biosynthetic process	biological_process	1	831	2	9463
GO:0042045	epithelial fluid transport	biological_process	1	831	2	9463
GO:0051490	negative regulation of filopodium assembly	biological_process	1	831	2	9463
GO:0035122	embryonic medial fin morphogenesis	biological_process	1	831	2	9463
GO:0042255	ribosome assembly	biological_process	1	831	2	9463
GO:0005980	glycogen catabolic process	biological_process	1	831	2	9463
GO:0051126	negative regulation of actin nucleation	biological_process	1	831	2	9463
GO:0006476	protein deacetylation	biological_process	1	831	2	9463
GO:0046692	sperm competition	biological_process	1	831	2	9463
GO:0000244	spliceosomal tri-snRNP complex assembly	biological_process	1	831	2	9463
GO:0045324	late endosome to vacuole transport	biological_process	1	831	2	9463
GO:0043550	regulation of lipid kinase activity	biological_process	1	831	2	9463
GO:0010466	negative regulation of peptidase activity	biological_process	1	831	2	9463
GO:0032258	CVT pathway	biological_process	1	831	2	9463
GO:0007505	adult fat body development	biological_process	1	831	2	9463
GO:0032886	regulation of microtubule-based process	biological_process	1	831	2	9463
GO:1900119	positive regulation of execution phase of apoptosis	biological_process	1	831	2	9463
GO:0071426	ribonucleoprotein complex export from nucleus	biological_process	1	831	2	9463
GO:0006425	glutaminyl-tRNA aminoacylation	biological_process	1	831	2	9463
GO:0015914	phospholipid transport	biological_process	1	831	2	9463
GO:0002023	reduction of food intake in response to dietary excess	biological_process	1	831	2	9463
GO:0035202	tracheal pit formation in open tracheal system	biological_process	1	831	2	9463
GO:0045840	positive regulation of mitotic nuclear division	biological_process	1	831	2	9463
GO:0023014	signal transduction by protein phosphorylation	biological_process	1	831	2	9463
GO:0010811	positive regulation of cell-substrate adhesion	biological_process	1	831	2	9463
GO:0006004	fucose metabolic process	biological_process	1	831	2	9463
GO:0035518	histone H2A monoubiquitination	biological_process	1	831	2	9463
GO:0042416	dopamine biosynthetic process	biological_process	1	831	2	9463
GO:0006127	glycerophosphate shuttle	biological_process	1	831	2	9463
GO:0050905	neuromuscular process	biological_process	1	831	2	9463
GO:0015789	UDP-N-acetylgalactosamine transport	biological_process	1	831	2	9463
GO:0046532	regulation of photoreceptor cell differentiation	biological_process	1	831	2	9463
GO:0009820	alkaloid metabolic process	biological_process	1	831	2	9463
GO:0048735	haltere morphogenesis	biological_process	1	831	2	9463
GO:0006537	glutamate biosynthetic process	biological_process	1	831	2	9463
GO:0051127	positive regulation of actin nucleation	biological_process	1	831	2	9463
GO:0009790	embryo development	biological_process	1	831	2	9463
GO:0035271	ring gland development	biological_process	1	831	2	9463
GO:1900425	negative regulation of defense response to bacterium	biological_process	1	831	2	9463
GO:0033500	carbohydrate homeostasis	biological_process	1	831	2	9463
GO:0010002	cardioblast differentiation	biological_process	1	831	2	9463
GO:0032438	melanosome organization	biological_process	1	831	2	9463
GO:0050960	detection of temperature stimulus involved in thermoception	biological_process	1	831	2	9463
GO:0010952	positive regulation of peptidase activity	biological_process	1	831	2	9463
GO:0033344	cholesterol efflux	biological_process	1	831	2	9463
GO:0043434	response to peptide hormone	biological_process	1	831	2	9463
GO:0002028	regulation of sodium ion transport	biological_process	1	831	2	9463
GO:0007383	specification of segmental identity, antennal segment	biological_process	1	831	2	9463
GO:0002066	columnar/cuboidal epithelial cell development	biological_process	1	831	2	9463
GO:0048098	antennal joint development	biological_process	1	831	2	9463
GO:0050976	detection of mechanical stimulus involved in sensory perception of touch	biological_process	1	831	2	9463
GO:0031284	positive regulation of guanylate cyclase activity	biological_process	1	831	2	9463
GO:0032958	inositol phosphate biosynthetic process	biological_process	1	831	2	9463
GO:0031642	negative regulation of myelination	biological_process	1	831	2	9463
GO:0044062	regulation of excretion	biological_process	1	831	2	9463
GO:0060261	positive regulation of transcription initiation from RNA polymerase II promoter	biological_process	1	831	2	9463
GO:0046552	photoreceptor cell fate commitment	biological_process	1	831	2	9463
GO:0001956	positive regulation of neurotransmitter secretion	biological_process	1	831	2	9463
GO:0042249	establishment of planar polarity of embryonic epithelium	biological_process	1	831	2	9463
GO:0045200	establishment of neuroblast polarity	biological_process	1	831	2	9463
GO:0048010	vascular endothelial growth factor receptor signaling pathway	biological_process	1	831	2	9463
GO:0046485	ether lipid metabolic process	biological_process	1	831	2	9463
GO:0007263	nitric oxide mediated signal transduction	biological_process	1	831	2	9463
GO:0090497	mesenchymal cell migration	biological_process	1	831	2	9463
GO:0044319	wound healing, spreading of cells	biological_process	1	831	2	9463
GO:0036257	multivesicular body organization	biological_process	1	831	2	9463
GO:0006983	ER overload response	biological_process	1	831	2	9463
GO:0036059	nephrocyte diaphragm assembly	biological_process	1	831	2	9463
GO:0002188	translation reinitiation	biological_process	1	831	2	9463
GO:0070933	histone H4 deacetylation	biological_process	1	831	2	9463
GO:0035211	spermathecum morphogenesis	biological_process	1	831	2	9463
GO:0001952	regulation of cell-matrix adhesion	biological_process	1	831	2	9463
GO:0044208	'de novo' AMP biosynthetic process	biological_process	1	831	2	9463
GO:0072015	glomerular visceral epithelial cell development	biological_process	1	831	2	9463
GO:0031453	positive regulation of heterochromatin assembly	biological_process	1	831	2	9463
GO:0070682	proteasome regulatory particle assembly	biological_process	1	831	2	9463
GO:0035989	tendon development	biological_process	1	831	2	9463
GO:0016574	histone ubiquitination	biological_process	1	831	2	9463
GO:0032927	positive regulation of activin receptor signaling pathway	biological_process	1	831	2	9463
GO:0042412	taurine biosynthetic process	biological_process	1	831	2	9463
GO:0045819	positive regulation of glycogen catabolic process	biological_process	1	831	2	9463
GO:0034088	maintenance of mitotic sister chromatid cohesion	biological_process	1	831	2	9463
GO:0051205	protein insertion into membrane	biological_process	1	831	2	9463
GO:0080182	histone H3-K4 trimethylation	biological_process	1	831	2	9463
GO:0006408	snRNA export from nucleus	biological_process	1	831	2	9463
GO:0060052	neurofilament cytoskeleton organization	biological_process	1	831	2	9463
GO:0032237	activation of store-operated calcium channel activity	biological_process	1	831	2	9463
GO:0010966	regulation of phosphate transport	biological_process	1	831	2	9463
GO:0007438	oenocyte development	biological_process	1	831	2	9463
GO:0006941	striated muscle contraction	biological_process	1	831	2	9463
GO:0070873	regulation of glycogen metabolic process	biological_process	1	831	2	9463
GO:0031036	myosin II filament assembly	biological_process	1	831	2	9463
GO:0007185	transmembrane receptor protein tyrosine phosphatase signaling pathway	biological_process	1	831	2	9463
GO:0045805	positive regulation of eclosion	biological_process	1	831	2	9463
GO:0007084	mitotic nuclear envelope reassembly	biological_process	1	831	2	9463
GO:0043617	cellular response to sucrose starvation	biological_process	1	831	2	9463
GO:1990569	UDP-N-acetylglucosamine transmembrane transport	biological_process	1	831	2	9463
GO:0010526	negative regulation of transposition, RNA-mediated	biological_process	1	831	2	9463
GO:0010575	positive regulation of vascular endothelial growth factor production	biological_process	1	831	2	9463
GO:0015782	CMP-N-acetylneuraminate transport	biological_process	1	831	2	9463
GO:0046663	dorsal closure, leading edge cell differentiation	biological_process	1	831	2	9463
GO:0040037	negative regulation of fibroblast growth factor receptor signaling pathway	biological_process	1	831	2	9463
GO:0045843	negative regulation of striated muscle tissue development	biological_process	1	831	2	9463
GO:0007385	specification of segmental identity, abdomen	biological_process	1	831	2	9463
GO:0001692	histamine metabolic process	biological_process	1	831	2	9463
GO:0048210	Golgi vesicle fusion to target membrane	biological_process	1	831	2	9463
GO:0048070	regulation of developmental pigmentation	biological_process	1	831	2	9463
GO:0005993	trehalose catabolic process	biological_process	1	831	2	9463
GO:0045725	positive regulation of glycogen biosynthetic process	biological_process	1	831	2	9463
GO:0023052	signaling	biological_process	1	831	2	9463
GO:0014003	oligodendrocyte development	biological_process	1	831	2	9463
GO:0051663	oocyte nucleus localization involved in oocyte dorsal/ventral axis specification	biological_process	1	831	2	9463
GO:0046040	IMP metabolic process	biological_process	1	831	2	9463
GO:0043654	recognition of apoptotic cell	biological_process	1	831	2	9463
GO:0030878	thyroid gland development	biological_process	1	831	2	9463
GO:0043507	positive regulation of JUN kinase activity	biological_process	1	831	2	9463
GO:0045862	positive regulation of proteolysis	biological_process	1	831	2	9463
GO:0007018	microtubule-based movement	biological_process	7	831	52	9463
GO:0007274	neuromuscular synaptic transmission	biological_process	5	831	34	9463
GO:0006099	tricarboxylic acid cycle	biological_process	5	831	34	9463
GO:0006457	protein folding	biological_process	9	831	72	9463
GO:0045892	negative regulation of transcription, DNA-templated	biological_process	9	831	72	9463
GO:0000184	nuclear-transcribed mRNA catabolic process, nonsense-mediated decay	biological_process	3	831	17	9463
GO:0007494	midgut development	biological_process	3	831	17	9463
GO:0034599	cellular response to oxidative stress	biological_process	3	831	17	9463
GO:0007626	locomotory behavior	biological_process	3	831	17	9463
GO:0031532	actin cytoskeleton reorganization	biological_process	3	831	17	9463
GO:0035006	melanization defense response	biological_process	2	831	9	9463
GO:0007111	meiosis II cytokinesis	biological_process	2	831	9	9463
GO:0030720	oocyte localization involved in germarium-derived egg chamber formation	biological_process	2	831	9	9463
GO:0090090	negative regulation of canonical Wnt signaling pathway	biological_process	2	831	9	9463
GO:0030422	production of siRNA involved in RNA interference	biological_process	2	831	9	9463
GO:0032008	positive regulation of TOR signaling	biological_process	2	831	9	9463
GO:0001558	regulation of cell growth	biological_process	2	831	9	9463
GO:0030833	regulation of actin filament polymerization	biological_process	2	831	9	9463
GO:0008105	asymmetric protein localization	biological_process	2	831	9	9463
GO:0000082	G1/S transition of mitotic cell cycle	biological_process	2	831	9	9463
GO:0042675	compound eye cone cell differentiation	biological_process	2	831	9	9463
GO:0050775	positive regulation of dendrite morphogenesis	biological_process	2	831	9	9463
GO:0051480	regulation of cytosolic calcium ion concentration	biological_process	2	831	9	9463
GO:0002385	mucosal immune response	biological_process	2	831	9	9463
GO:0030163	protein catabolic process	biological_process	2	831	9	9463
GO:0016348	imaginal disc-derived leg joint morphogenesis	biological_process	2	831	9	9463
GO:0048100	wing disc anterior/posterior pattern formation	biological_process	2	831	9	9463
GO:0046928	regulation of neurotransmitter secretion	biological_process	2	831	9	9463
GO:0046667	compound eye retinal cell programmed cell death	biological_process	2	831	9	9463
GO:0035282	segmentation	biological_process	2	831	9	9463
GO:0042632	cholesterol homeostasis	biological_process	2	831	9	9463
GO:0035088	establishment or maintenance of apical/basal cell polarity	biological_process	2	831	9	9463
GO:0035071	salivary gland cell autophagic cell death	biological_process	5	831	35	9463
GO:0007163	establishment or maintenance of cell polarity	biological_process	4	831	26	9463
GO:0045944	positive regulation of transcription from RNA polymerase II promoter	biological_process	19	831	176	9463
GO:0042060	wound healing	biological_process	5	831	36	9463
GO:0045475	locomotor rhythm	biological_process	5	831	36	9463
GO:0006096	glycolytic process	biological_process	3	831	18	9463
GO:0007029	endoplasmic reticulum organization	biological_process	3	831	18	9463
GO:0016199	axon midline choice point recognition	biological_process	3	831	18	9463
GO:0007157	heterophilic cell-cell adhesion via plasma membrane cell adhesion molecules	biological_process	4	831	27	9463
GO:0035159	regulation of tube length, open tracheal system	biological_process	4	831	27	9463
GO:0007411	axon guidance	biological_process	15	831	136	9463
GO:0006909	phagocytosis	biological_process	15	831	136	9463
GO:0070584	mitochondrion morphogenesis	biological_process	2	831	10	9463
GO:0007446	imaginal disc growth	biological_process	2	831	10	9463
GO:0045572	positive regulation of imaginal disc growth	biological_process	2	831	10	9463
GO:0048854	brain morphogenesis	biological_process	2	831	10	9463
GO:0090263	positive regulation of canonical Wnt signaling pathway	biological_process	2	831	10	9463
GO:0030041	actin filament polymerization	biological_process	2	831	10	9463
GO:0016080	synaptic vesicle targeting	biological_process	2	831	10	9463
GO:0090303	positive regulation of wound healing	biological_process	2	831	10	9463
GO:0034613	cellular protein localization	biological_process	2	831	10	9463
GO:0007189	adenylate cyclase-activating G-protein coupled receptor signaling pathway	biological_process	2	831	10	9463
GO:0035220	wing disc development	biological_process	7	831	56	9463
GO:0015031	protein transport	biological_process	5	831	37	9463
GO:0007476	imaginal disc-derived wing morphogenesis	biological_process	16	831	148	9463
GO:0007435	salivary gland morphogenesis	biological_process	4	831	28	9463
GO:0007155	cell adhesion	biological_process	12	831	107	9463
GO:0030866	cortical actin cytoskeleton organization	biological_process	3	831	19	9463
GO:0007059	chromosome segregation	biological_process	3	831	19	9463
GO:0050830	defense response to Gram-positive bacterium	biological_process	3	831	19	9463
GO:0030097	hemopoiesis	biological_process	3	831	19	9463
GO:0030431	sleep	biological_process	8	831	67	9463
GO:0006468	protein phosphorylation	biological_process	18	831	170	9463
GO:0008586	imaginal disc-derived wing vein morphogenesis	biological_process	5	831	38	9463
GO:0030709	border follicle cell delamination	biological_process	1	831	3	9463
GO:0007496	anterior midgut development	biological_process	1	831	3	9463
GO:0017196	N-terminal peptidyl-methionine acetylation	biological_process	1	831	3	9463
GO:0006650	glycerophospholipid metabolic process	biological_process	1	831	3	9463
GO:0001935	endothelial cell proliferation	biological_process	1	831	3	9463
GO:0006086	acetyl-CoA biosynthetic process from pyruvate	biological_process	1	831	3	9463
GO:0001748	optic lobe placode development	biological_process	1	831	3	9463
GO:0045899	positive regulation of RNA polymerase II transcriptional preinitiation complex assembly	biological_process	1	831	3	9463
GO:0035051	cardiocyte differentiation	biological_process	1	831	3	9463
GO:0051897	positive regulation of protein kinase B signaling	biological_process	1	831	3	9463
GO:0043534	blood vessel endothelial cell migration	biological_process	1	831	3	9463
GO:0097156	fasciculation of motor neuron axon	biological_process	1	831	3	9463
GO:1903475	mitotic actomyosin contractile ring assembly	biological_process	1	831	3	9463
GO:0006643	membrane lipid metabolic process	biological_process	1	831	3	9463
GO:0045448	mitotic cell cycle, embryonic	biological_process	1	831	3	9463
GO:0021772	olfactory bulb development	biological_process	1	831	3	9463
GO:0014012	peripheral nervous system axon regeneration	biological_process	1	831	3	9463
GO:0000447	endonucleolytic cleavage in ITS1 to separate SSU-rRNA from 5.8S rRNA and LSU-rRNA from tricistronic rRNA transcript (SSU-rRNA, 5.8S rRNA, LSU-rRNA	biological_process	1	831	3	9463
GO:0008206	bile acid metabolic process	biological_process	1	831	3	9463
GO:0045313	rhabdomere membrane biogenesis	biological_process	1	831	3	9463
GO:0060253	negative regulation of glial cell proliferation	biological_process	1	831	3	9463
GO:0007631	feeding behavior	biological_process	1	831	3	9463
GO:0016340	calcium-dependent cell-matrix adhesion	biological_process	1	831	3	9463
GO:0007561	imaginal disc eversion	biological_process	1	831	3	9463
GO:1901054	sarcosine biosynthetic process	biological_process	1	831	3	9463
GO:0051571	positive regulation of histone H3-K4 methylation	biological_process	1	831	3	9463
GO:0032435	negative regulation of proteasomal ubiquitin-dependent protein catabolic process	biological_process	1	831	3	9463
GO:0035321	maintenance of imaginal disc-derived wing hair orientation	biological_process	1	831	3	9463
GO:0033169	histone H3-K9 demethylation	biological_process	1	831	3	9463
GO:0050482	arachidonic acid secretion	biological_process	1	831	3	9463
GO:0007625	grooming behavior	biological_process	1	831	3	9463
GO:0006995	cellular response to nitrogen starvation	biological_process	1	831	3	9463
GO:0010669	epithelial structure maintenance	biological_process	1	831	3	9463
GO:0048789	cytoskeletal matrix organization at active zone	biological_process	1	831	3	9463
GO:0048639	positive regulation of developmental growth	biological_process	1	831	3	9463
GO:0044571	[2Fe-2S] cluster assembly	biological_process	1	831	3	9463
GO:0045666	positive regulation of neuron differentiation	biological_process	1	831	3	9463
GO:0048599	oocyte development	biological_process	1	831	3	9463
GO:0097193	intrinsic apoptotic signaling pathway	biological_process	1	831	3	9463
GO:0070986	left/right axis specification	biological_process	1	831	3	9463
GO:0043519	regulation of myosin II filament organization	biological_process	1	831	3	9463
GO:0035162	embryonic hemopoiesis	biological_process	1	831	3	9463
GO:0051438	regulation of ubiquitin-protein transferase activity	biological_process	1	831	3	9463
GO:0010718	positive regulation of epithelial to mesenchymal transition	biological_process	1	831	3	9463
GO:0050974	detection of mechanical stimulus involved in sensory perception	biological_process	1	831	3	9463
GO:0045429	positive regulation of nitric oxide biosynthetic process	biological_process	1	831	3	9463
GO:0017055	negative regulation of RNA polymerase II transcriptional preinitiation complex assembly	biological_process	1	831	3	9463
GO:0048703	embryonic viscerocranium morphogenesis	biological_process	1	831	3	9463
GO:0007492	endoderm development	biological_process	1	831	3	9463
GO:0035904	aorta development	biological_process	1	831	3	9463
GO:0007395	dorsal closure, spreading of leading edge cells	biological_process	1	831	3	9463
GO:0042554	superoxide anion generation	biological_process	1	831	3	9463
GO:0016335	morphogenesis of larval imaginal disc epithelium	biological_process	1	831	3	9463
GO:0046668	regulation of retinal cell programmed cell death	biological_process	1	831	3	9463
GO:0030218	erythrocyte differentiation	biological_process	1	831	3	9463
GO:0000904	cell morphogenesis involved in differentiation	biological_process	1	831	3	9463
GO:0045903	positive regulation of translational fidelity	biological_process	1	831	3	9463
GO:0030220	platelet formation	biological_process	1	831	3	9463
GO:0045998	positive regulation of ecdysteroid biosynthetic process	biological_process	1	831	3	9463
GO:0034473	U1 snRNA 3'-end processing	biological_process	1	831	3	9463
GO:0071277	cellular response to calcium ion	biological_process	1	831	3	9463
GO:0035170	lymph gland crystal cell differentiation	biological_process	1	831	3	9463
GO:0009992	cellular water homeostasis	biological_process	1	831	3	9463
GO:0016043	cellular component organization	biological_process	1	831	3	9463
GO:0031116	positive regulation of microtubule polymerization	biological_process	1	831	3	9463
GO:0009435	NAD biosynthetic process	biological_process	1	831	3	9463
GO:0070932	histone H3 deacetylation	biological_process	1	831	3	9463
GO:0034476	U5 snRNA 3'-end processing	biological_process	1	831	3	9463
GO:0070372	regulation of ERK1 and ERK2 cascade	biological_process	1	831	3	9463
GO:0060976	coronary vasculature development	biological_process	1	831	3	9463
GO:0006893	Golgi to plasma membrane transport	biological_process	1	831	3	9463
GO:0035090	maintenance of apical/basal cell polarity	biological_process	1	831	3	9463
GO:0055093	response to hyperoxia	biological_process	1	831	3	9463
GO:0009994	oocyte differentiation	biological_process	1	831	3	9463
GO:0050843	S-adenosylmethionine catabolic process	biological_process	1	831	3	9463
GO:0045664	regulation of neuron differentiation	biological_process	1	831	3	9463
GO:0040005	chitin-based cuticle attachment to epithelium	biological_process	1	831	3	9463
GO:0045217	cell-cell junction maintenance	biological_process	1	831	3	9463
GO:0016577	histone demethylation	biological_process	1	831	3	9463
GO:0008348	negative regulation of antimicrobial humoral response	biological_process	1	831	3	9463
GO:0050714	positive regulation of protein secretion	biological_process	1	831	3	9463
GO:0097305	response to alcohol	biological_process	1	831	3	9463
GO:0015783	GDP-fucose transport	biological_process	1	831	3	9463
GO:0007486	imaginal disc-derived female genitalia development	biological_process	1	831	3	9463
GO:0019674	NAD metabolic process	biological_process	1	831	3	9463
GO:0014067	negative regulation of phosphatidylinositol 3-kinase signaling	biological_process	1	831	3	9463
GO:0051865	protein autoubiquitination	biological_process	1	831	3	9463
GO:0043491	protein kinase B signaling	biological_process	1	831	3	9463
GO:0006002	fructose 6-phosphate metabolic process	biological_process	1	831	3	9463
GO:0003279	cardiac septum development	biological_process	1	831	3	9463
GO:0050892	intestinal absorption	biological_process	1	831	3	9463
GO:0044332	Wnt signaling pathway involved in dorsal/ventral axis specification	biological_process	1	831	3	9463
GO:0000056	ribosomal small subunit export from nucleus	biological_process	1	831	3	9463
GO:0032924	activin receptor signaling pathway	biological_process	1	831	3	9463
GO:0035165	embryonic crystal cell differentiation	biological_process	1	831	3	9463
GO:0030539	male genitalia development	biological_process	1	831	3	9463
GO:0045948	positive regulation of translational initiation	biological_process	1	831	3	9463
GO:0042063	gliogenesis	biological_process	1	831	3	9463
GO:0035199	salt aversion	biological_process	1	831	3	9463
GO:0031018	endocrine pancreas development	biological_process	1	831	3	9463
GO:0046058	cAMP metabolic process	biological_process	1	831	3	9463
GO:0090522	vesicle tethering involved in exocytosis	biological_process	1	831	3	9463
GO:0070782	phosphatidylserine exposure on apoptotic cell surface	biological_process	1	831	3	9463
GO:0006072	glycerol-3-phosphate metabolic process	biological_process	1	831	3	9463
GO:0043153	entrainment of circadian clock by photoperiod	biological_process	1	831	3	9463
GO:0030716	oocyte fate determination	biological_process	1	831	3	9463
GO:0048383	mesectoderm development	biological_process	1	831	3	9463
GO:1900242	regulation of synaptic vesicle endocytosis	biological_process	1	831	3	9463
GO:0000083	regulation of transcription involved in G1/S transition of mitotic cell cycle	biological_process	1	831	3	9463
GO:0048515	spermatid differentiation	biological_process	1	831	3	9463
GO:0006259	DNA metabolic process	biological_process	1	831	3	9463
GO:0002218	activation of innate immune response	biological_process	1	831	3	9463
GO:0016336	establishment or maintenance of polarity of larval imaginal disc epithelium	biological_process	1	831	3	9463
GO:0006435	threonyl-tRNA aminoacylation	biological_process	1	831	3	9463
GO:0048821	erythrocyte development	biological_process	1	831	3	9463
GO:0006633	fatty acid biosynthetic process	biological_process	4	831	29	9463
GO:0051124	synaptic growth at neuromuscular junction	biological_process	4	831	29	9463
GO:0007474	imaginal disc-derived wing vein specification	biological_process	4	831	29	9463
GO:0040018	positive regulation of multicellular organism growth	biological_process	4	831	29	9463
GO:0006898	receptor-mediated endocytosis	biological_process	2	831	11	9463
GO:0007110	meiosis I cytokinesis	biological_process	2	831	11	9463
GO:0030100	regulation of endocytosis	biological_process	2	831	11	9463
GO:0005977	glycogen metabolic process	biological_process	2	831	11	9463
GO:0006090	pyruvate metabolic process	biological_process	2	831	11	9463
GO:1902476	chloride transmembrane transport	biological_process	2	831	11	9463
GO:0032968	positive regulation of transcription elongation from RNA polymerase II promoter	biological_process	2	831	11	9463
GO:0006611	protein export from nucleus	biological_process	2	831	11	9463
GO:0001708	cell fate specification	biological_process	2	831	11	9463
GO:0010507	negative regulation of autophagy	biological_process	2	831	11	9463
GO:0032436	positive regulation of proteasomal ubiquitin-dependent protein catabolic process	biological_process	2	831	11	9463
GO:0042493	response to drug	biological_process	2	831	11	9463
GO:0045610	regulation of hemocyte differentiation	biological_process	2	831	11	9463
GO:0046328	regulation of JNK cascade	biological_process	2	831	11	9463
GO:0051489	regulation of filopodium assembly	biological_process	2	831	11	9463
GO:0040007	growth	biological_process	2	831	11	9463
GO:0031122	cytoplasmic microtubule organization	biological_process	3	831	20	9463
GO:0007427	epithelial cell migration, open tracheal system	biological_process	3	831	20	9463
GO:0042067	establishment of ommatidial planar polarity	biological_process	3	831	20	9463
GO:0007552	metamorphosis	biological_process	4	831	30	9463
GO:0006351	transcription, DNA-templated	biological_process	10	831	91	9463
GO:0007527	adult somatic muscle development	biological_process	2	831	12	9463
GO:0030322	stabilization of membrane potential	biological_process	2	831	12	9463
GO:0001964	startle response	biological_process	2	831	12	9463
GO:0051607	defense response to virus	biological_process	2	831	12	9463
GO:0007193	adenylate cyclase-inhibiting G-protein coupled receptor signaling pathway	biological_process	2	831	12	9463
GO:0000915	actomyosin contractile ring assembly	biological_process	2	831	12	9463
GO:0060025	regulation of synaptic activity	biological_process	2	831	12	9463
GO:0007062	sister chromatid cohesion	biological_process	2	831	12	9463
GO:0009612	response to mechanical stimulus	biological_process	2	831	12	9463
GO:0045198	establishment of epithelial cell apical/basal polarity	biological_process	2	831	12	9463
GO:0035218	leg disc development	biological_process	2	831	12	9463
GO:0016579	protein deubiquitination	biological_process	4	831	31	9463
GO:0043547	positive regulation of GTPase activity	biological_process	5	831	41	9463
GO:0000045	autophagosome assembly	biological_process	3	831	22	9463
GO:0007265	Ras protein signal transduction	biological_process	3	831	22	9463
GO:0000103	sulfate assimilation	biological_process	1	831	4	9463
GO:0050954	sensory perception of mechanical stimulus	biological_process	1	831	4	9463
GO:0061098	positive regulation of protein tyrosine kinase activity	biological_process	1	831	4	9463
GO:0009792	embryo development ending in birth or egg hatching	biological_process	1	831	4	9463
GO:0060588	negative regulation of lipoprotein lipid oxidation	biological_process	1	831	4	9463
GO:0006163	purine nucleotide metabolic process	biological_process	1	831	4	9463
GO:0006627	protein processing involved in protein targeting to mitochondrion	biological_process	1	831	4	9463
GO:0006109	regulation of carbohydrate metabolic process	biological_process	1	831	4	9463
GO:0043508	negative regulation of JUN kinase activity	biological_process	1	831	4	9463
GO:0010591	regulation of lamellipodium assembly	biological_process	1	831	4	9463
GO:0033138	positive regulation of peptidyl-serine phosphorylation	biological_process	1	831	4	9463
GO:0097374	sensory neuron axon guidance	biological_process	1	831	4	9463
GO:0010824	regulation of centrosome duplication	biological_process	1	831	4	9463
GO:0051560	mitochondrial calcium ion homeostasis	biological_process	1	831	4	9463
GO:0051496	positive regulation of stress fiber assembly	biological_process	1	831	4	9463
GO:0045070	positive regulation of viral genome replication	biological_process	1	831	4	9463
GO:0001838	embryonic epithelial tube formation	biological_process	1	831	4	9463
GO:0035310	notum cell fate specification	biological_process	1	831	4	9463
GO:0007450	dorsal/ventral pattern formation, imaginal disc	biological_process	1	831	4	9463
GO:0000055	ribosomal large subunit export from nucleus	biological_process	1	831	4	9463
GO:0035331	negative regulation of hippo signaling	biological_process	1	831	4	9463
GO:0048567	ectodermal digestive tract morphogenesis	biological_process	1	831	4	9463
GO:0070301	cellular response to hydrogen peroxide	biological_process	1	831	4	9463
GO:0000270	peptidoglycan metabolic process	biological_process	1	831	4	9463
GO:2000405	negative regulation of T cell migration	biological_process	1	831	4	9463
GO:0006828	manganese ion transport	biological_process	1	831	4	9463
GO:0070534	protein K63-linked ubiquitination	biological_process	1	831	4	9463
GO:0048167	regulation of synaptic plasticity	biological_process	1	831	4	9463
GO:2000098	negative regulation of smooth muscle cell-matrix adhesion	biological_process	1	831	4	9463
GO:0045943	positive regulation of transcription from RNA polymerase I promoter	biological_process	1	831	4	9463
GO:0071300	cellular response to retinoic acid	biological_process	1	831	4	9463
GO:0043589	skin morphogenesis	biological_process	1	831	4	9463
GO:0071632	optomotor response	biological_process	1	831	4	9463
GO:0051291	protein heterooligomerization	biological_process	1	831	4	9463
GO:0045292	mRNA cis splicing, via spliceosome	biological_process	1	831	4	9463
GO:0030516	regulation of axon extension	biological_process	1	831	4	9463
GO:0009948	anterior/posterior axis specification	biological_process	1	831	4	9463
GO:0031397	negative regulation of protein ubiquitination	biological_process	1	831	4	9463
GO:0030728	ovulation	biological_process	1	831	4	9463
GO:0006301	postreplication repair	biological_process	1	831	4	9463
GO:0007188	adenylate cyclase-modulating G-protein coupled receptor signaling pathway	biological_process	1	831	4	9463
GO:0048662	negative regulation of smooth muscle cell proliferation	biological_process	1	831	4	9463
GO:0071616	acyl-CoA biosynthetic process	biological_process	1	831	4	9463
GO:0034968	histone lysine methylation	biological_process	1	831	4	9463
GO:0045752	positive regulation of Toll signaling pathway	biological_process	1	831	4	9463
GO:0008016	regulation of heart contraction	biological_process	1	831	4	9463
GO:0006801	superoxide metabolic process	biological_process	1	831	4	9463
GO:0035179	larval turning behavior	biological_process	1	831	4	9463
GO:0008053	mitochondrial fusion	biological_process	1	831	4	9463
GO:0048260	positive regulation of receptor-mediated endocytosis	biological_process	1	831	4	9463
GO:0007276	gamete generation	biological_process	1	831	4	9463
GO:0006777	Mo-molybdopterin cofactor biosynthetic process	biological_process	1	831	4	9463
GO:0046673	negative regulation of compound eye retinal cell programmed cell death	biological_process	1	831	4	9463
GO:0002376	immune system process	biological_process	1	831	4	9463
GO:0051294	establishment of spindle orientation	biological_process	1	831	4	9463
GO:0001881	receptor recycling	biological_process	1	831	4	9463
GO:0030381	chorion-containing eggshell pattern formation	biological_process	1	831	4	9463
GO:0034720	histone H3-K4 demethylation	biological_process	1	831	4	9463
GO:0042771	intrinsic apoptotic signaling pathway in response to DNA damage by p53 class mediator	biological_process	1	831	4	9463
GO:0034472	snRNA 3'-end processing	biological_process	1	831	4	9463
GO:1900074	negative regulation of neuromuscular synaptic transmission	biological_process	1	831	4	9463
GO:0045786	negative regulation of cell cycle	biological_process	1	831	4	9463
GO:0006959	humoral immune response	biological_process	1	831	4	9463
GO:0042327	positive regulation of phosphorylation	biological_process	1	831	4	9463
GO:0071042	nuclear polyadenylation-dependent mRNA catabolic process	biological_process	1	831	4	9463
GO:0006930	substrate-dependent cell migration, cell extension	biological_process	1	831	4	9463
GO:0017157	regulation of exocytosis	biological_process	1	831	4	9463
GO:0045599	negative regulation of fat cell differentiation	biological_process	1	831	4	9463
GO:0035007	regulation of melanization defense response	biological_process	1	831	4	9463
GO:0071108	protein K48-linked deubiquitination	biological_process	1	831	4	9463
GO:0043406	positive regulation of MAP kinase activity	biological_process	1	831	4	9463
GO:0007593	chitin-based cuticle sclerotization	biological_process	1	831	4	9463
GO:0048025	negative regulation of mRNA splicing, via spliceosome	biological_process	1	831	4	9463
GO:0043410	positive regulation of MAPK cascade	biological_process	1	831	4	9463
GO:0007023	post-chaperonin tubulin folding pathway	biological_process	1	831	4	9463
GO:0042177	negative regulation of protein catabolic process	biological_process	1	831	4	9463
GO:0001744	optic lobe placode formation	biological_process	1	831	4	9463
GO:2000378	negative regulation of reactive oxygen species metabolic process	biological_process	1	831	4	9463
GO:0012501	programmed cell death	biological_process	1	831	4	9463
GO:0003344	pericardium morphogenesis	biological_process	1	831	4	9463
GO:0015785	UDP-galactose transport	biological_process	1	831	4	9463
GO:0001516	prostaglandin biosynthetic process	biological_process	1	831	4	9463
GO:0046628	positive regulation of insulin receptor signaling pathway	biological_process	1	831	4	9463
GO:0001503	ossification	biological_process	1	831	4	9463
GO:0048738	cardiac muscle tissue development	biological_process	1	831	4	9463
GO:0071638	negative regulation of monocyte chemotactic protein-1 production	biological_process	1	831	4	9463
GO:0030511	positive regulation of transforming growth factor beta receptor signaling pathway	biological_process	1	831	4	9463
GO:0035262	gonad morphogenesis	biological_process	1	831	4	9463
GO:0072657	protein localization to membrane	biological_process	1	831	4	9463
GO:0034975	protein folding in endoplasmic reticulum	biological_process	1	831	4	9463
GO:0045740	positive regulation of DNA replication	biological_process	1	831	4	9463
GO:0050708	regulation of protein secretion	biological_process	1	831	4	9463
GO:0061541	rhabdomere morphogenesis	biological_process	1	831	4	9463
GO:0006342	chromatin silencing	biological_process	4	831	32	9463
GO:0007076	mitotic chromosome condensation	biological_process	2	831	13	9463
GO:0045792	negative regulation of cell size	biological_process	2	831	13	9463
GO:0001654	eye development	biological_process	2	831	13	9463
GO:0007390	germ-band shortening	biological_process	2	831	13	9463
GO:0016568	chromatin modification	biological_process	2	831	13	9463
GO:0030307	positive regulation of cell growth	biological_process	2	831	13	9463
GO:0009620	response to fungus	biological_process	2	831	13	9463
GO:0071805	potassium ion transmembrane transport	biological_process	2	831	13	9463
GO:0043401	steroid hormone mediated signaling pathway	biological_process	2	831	13	9463
GO:0007317	regulation of pole plasm oskar mRNA localization	biological_process	2	831	13	9463
GO:0042593	glucose homeostasis	biological_process	2	831	13	9463
GO:0035160	maintenance of epithelial integrity, open tracheal system	biological_process	2	831	13	9463
GO:0035149	lumen formation, open tracheal system	biological_process	2	831	13	9463
GO:0043524	negative regulation of neuron apoptotic process	biological_process	2	831	13	9463
GO:0032456	endocytic recycling	biological_process	2	831	13	9463
GO:0006897	endocytosis	biological_process	5	831	43	9463
GO:0006367	transcription initiation from RNA polymerase II promoter	biological_process	4	831	33	9463
GO:0008355	olfactory learning	biological_process	4	831	33	9463
GO:0060857	establishment of glial blood-brain barrier	biological_process	3	831	23	9463
GO:0006955	immune response	biological_process	3	831	23	9463
GO:0045886	negative regulation of synaptic growth at neuromuscular junction	biological_process	3	831	23	9463
GO:0007399	nervous system development	biological_process	9	831	85	9463
GO:0055114	oxidation-reduction process	biological_process	33	831	346	9463
GO:0007419	ventral cord development	biological_process	5	831	44	9463
GO:0007409	axonogenesis	biological_process	5	831	44	9463
GO:0043066	negative regulation of apoptotic process	biological_process	5	831	44	9463
GO:0051290	protein heterotetramerization	biological_process	2	831	14	9463
GO:0006171	cAMP biosynthetic process	biological_process	2	831	14	9463
GO:0035099	hemocyte migration	biological_process	2	831	14	9463
GO:0050770	regulation of axonogenesis	biological_process	2	831	14	9463
GO:0007350	blastoderm segmentation	biological_process	2	831	14	9463
GO:0006379	mRNA cleavage	biological_process	2	831	14	9463
GO:0002181	cytoplasmic translation	biological_process	2	831	14	9463
GO:0017148	negative regulation of translation	biological_process	3	831	24	9463
GO:0022008	neurogenesis	biological_process	26	831	273	9463
GO:0031398	positive regulation of protein ubiquitination	biological_process	1	831	5	9463
GO:0006094	gluconeogenesis	biological_process	1	831	5	9463
GO:1900016	negative regulation of cytokine production involved in inflammatory response	biological_process	1	831	5	9463
GO:0042688	crystal cell differentiation	biological_process	1	831	5	9463
GO:0042552	myelination	biological_process	1	831	5	9463
GO:0021682	nerve maturation	biological_process	1	831	5	9463
GO:0043086	negative regulation of catalytic activity	biological_process	1	831	5	9463
GO:0045665	negative regulation of neuron differentiation	biological_process	1	831	5	9463
GO:0045498	sex comb development	biological_process	1	831	5	9463
GO:0007460	R8 cell fate commitment	biological_process	1	831	5	9463
GO:0034504	protein localization to nucleus	biological_process	1	831	5	9463
GO:0036335	intestinal stem cell homeostasis	biological_process	1	831	5	9463
GO:0070831	basement membrane assembly	biological_process	1	831	5	9463
GO:0048565	digestive tract development	biological_process	1	831	5	9463
GO:0018149	peptide cross-linking	biological_process	1	831	5	9463
GO:0019430	removal of superoxide radicals	biological_process	1	831	5	9463
GO:0000028	ribosomal small subunit assembly	biological_process	1	831	5	9463
GO:0045743	positive regulation of fibroblast growth factor receptor signaling pathway	biological_process	1	831	5	9463
GO:0006154	adenosine catabolic process	biological_process	1	831	5	9463
GO:0043123	positive regulation of I-kappaB kinase/NF-kappaB signaling	biological_process	1	831	5	9463
GO:0016202	regulation of striated muscle tissue development	biological_process	1	831	5	9463
GO:0032922	circadian regulation of gene expression	biological_process	1	831	5	9463
GO:0007541	sex determination, primary response to X:A ratio	biological_process	1	831	5	9463
GO:0055070	copper ion homeostasis	biological_process	1	831	5	9463
GO:0007440	foregut morphogenesis	biological_process	1	831	5	9463
GO:0043392	negative regulation of DNA binding	biological_process	1	831	5	9463
GO:0019433	triglyceride catabolic process	biological_process	1	831	5	9463
GO:0031589	cell-substrate adhesion	biological_process	1	831	5	9463
GO:0051321	meiotic cell cycle	biological_process	1	831	5	9463
GO:0045465	R8 cell differentiation	biological_process	1	831	5	9463
GO:0008630	intrinsic apoptotic signaling pathway in response to DNA damage	biological_process	1	831	5	9463
GO:0007318	pole plasm protein localization	biological_process	1	831	5	9463
GO:0031638	zymogen activation	biological_process	1	831	5	9463
GO:0007458	progression of morphogenetic furrow involved in compound eye morphogenesis	biological_process	1	831	5	9463
GO:0030011	maintenance of cell polarity	biological_process	1	831	5	9463
GO:0007113	endomitotic cell cycle	biological_process	1	831	5	9463
GO:0048512	circadian behavior	biological_process	1	831	5	9463
GO:0006101	citrate metabolic process	biological_process	1	831	5	9463
GO:0055007	cardiac muscle cell differentiation	biological_process	1	831	5	9463
GO:0045787	positive regulation of cell cycle	biological_process	1	831	5	9463
GO:1900153	positive regulation of nuclear-transcribed mRNA catabolic process, deadenylation-dependent decay	biological_process	1	831	5	9463
GO:0051402	neuron apoptotic process	biological_process	1	831	5	9463
GO:0048644	muscle organ morphogenesis	biological_process	1	831	5	9463
GO:0000467	exonucleolytic trimming to generate mature 3'-end of 5.8S rRNA from tricistronic rRNA transcript (SSU-rRNA, 5.8S rRNA, LSU-rRNA	biological_process	1	831	5	9463
GO:0033119	negative regulation of RNA splicing	biological_process	1	831	5	9463
GO:0009142	nucleoside triphosphate biosynthetic process	biological_process	1	831	5	9463
GO:0045053	protein retention in Golgi apparatus	biological_process	1	831	5	9463
GO:2000738	positive regulation of stem cell differentiation	biological_process	1	831	5	9463
GO:0071038	nuclear polyadenylation-dependent tRNA catabolic process	biological_process	1	831	5	9463
GO:0016139	glycoside catabolic process	biological_process	1	831	5	9463
GO:0010642	negative regulation of platelet-derived growth factor receptor signaling pathway	biological_process	1	831	5	9463
GO:0034501	protein localization to kinetochore	biological_process	1	831	5	9463
GO:0006807	nitrogen compound metabolic process	biological_process	1	831	5	9463
GO:0006121	mitochondrial electron transport, succinate to ubiquinone	biological_process	1	831	5	9463
GO:0006865	amino acid transport	biological_process	1	831	5	9463
GO:0048526	imaginal disc-derived wing expansion	biological_process	1	831	5	9463
GO:0070868	heterochromatin organization involved in chromatin silencing	biological_process	1	831	5	9463
GO:0045773	positive regulation of axon extension	biological_process	1	831	5	9463
GO:0006085	acetyl-CoA biosynthetic process	biological_process	1	831	5	9463
GO:0007288	sperm axoneme assembly	biological_process	1	831	5	9463
GO:0045185	maintenance of protein location	biological_process	1	831	5	9463
GO:0051289	protein homotetramerization	biological_process	1	831	5	9463
GO:0046845	branched duct epithelial cell fate determination, open tracheal system	biological_process	1	831	5	9463
GO:0042331	phototaxis	biological_process	1	831	5	9463
GO:0048104	establishment of body hair or bristle planar orientation	biological_process	1	831	5	9463
GO:0045317	equator specification	biological_process	1	831	5	9463
GO:0035155	negative regulation of terminal cell fate specification, open tracheal system	biological_process	1	831	5	9463
GO:0010976	positive regulation of neuron projection development	biological_process	1	831	5	9463
GO:0008078	mesodermal cell migration	biological_process	1	831	5	9463
GO:0010906	regulation of glucose metabolic process	biological_process	11	831	110	9463
GO:0006511	ubiquitin-dependent protein catabolic process	biological_process	5	831	46	9463
GO:0016081	synaptic vesicle docking	biological_process	2	831	15	9463
GO:0060070	canonical Wnt signaling pathway	biological_process	2	831	15	9463
GO:0031987	locomotion involved in locomotory behavior	biological_process	2	831	15	9463
GO:0016226	iron-sulfur cluster assembly	biological_process	2	831	15	9463
GO:0050821	protein stabilization	biological_process	2	831	15	9463
GO:0042147	retrograde transport, endosome to Golgi	biological_process	2	831	15	9463
GO:0007444	imaginal disc development	biological_process	2	831	15	9463
GO:0030968	endoplasmic reticulum unfolded protein response	biological_process	2	831	15	9463
GO:0010212	response to ionizing radiation	biological_process	2	831	15	9463
GO:0006417	regulation of translation	biological_process	2	831	15	9463
GO:0046580	negative regulation of Ras protein signal transduction	biological_process	2	831	15	9463
GO:0008284	positive regulation of cell proliferation	biological_process	4	831	36	9463
GO:0001736	establishment of planar polarity	biological_process	3	831	26	9463
GO:0007611	learning or memory	biological_process	3	831	26	9463
GO:0035428	hexose transmembrane transport	biological_process	7	831	69	9463
GO:0046323	glucose import	biological_process	7	831	69	9463
GO:0051568	histone H3-K4 methylation	biological_process	2	831	16	9463
GO:0061343	cell adhesion involved in heart morphogenesis	biological_process	2	831	16	9463
GO:0030497	fatty acid elongation	biological_process	2	831	16	9463
GO:0007519	skeletal muscle tissue development	biological_process	2	831	16	9463
GO:0035147	branch fusion, open tracheal system	biological_process	2	831	16	9463
GO:0050911	detection of chemical stimulus involved in sensory perception of smell	biological_process	2	831	16	9463
GO:0006979	response to oxidative stress	biological_process	6	831	59	9463
GO:0007508	larval heart development	biological_process	1	831	6	9463
GO:0007530	sex determination	biological_process	1	831	6	9463
GO:0000916	actomyosin contractile ring contraction	biological_process	1	831	6	9463
GO:0051974	negative regulation of telomerase activity	biological_process	1	831	6	9463
GO:0001178	regulation of transcriptional start site selection at RNA polymerase II promoter	biological_process	1	831	6	9463
GO:0035058	nonmotile primary cilium assembly	biological_process	1	831	6	9463
GO:0006878	cellular copper ion homeostasis	biological_process	1	831	6	9463
GO:0000060	protein import into nucleus, translocation	biological_process	1	831	6	9463
GO:0032211	negative regulation of telomere maintenance via telomerase	biological_process	1	831	6	9463
GO:0071035	nuclear polyadenylation-dependent rRNA catabolic process	biological_process	1	831	6	9463
GO:0044806	G-quadruplex DNA unwinding	biological_process	1	831	6	9463
GO:0007164	establishment of tissue polarity	biological_process	1	831	6	9463
GO:0033353	S-adenosylmethionine cycle	biological_process	1	831	6	9463
GO:0007436	larval salivary gland morphogenesis	biological_process	1	831	6	9463
GO:0032869	cellular response to insulin stimulus	biological_process	1	831	6	9463
GO:0070544	histone H3-K36 demethylation	biological_process	1	831	6	9463
GO:0006826	iron ion transport	biological_process	1	831	6	9463
GO:0051895	negative regulation of focal adhesion assembly	biological_process	1	831	6	9463
GO:0031440	regulation of mRNA 3'-end processing	biological_process	1	831	6	9463
GO:0000070	mitotic sister chromatid segregation	biological_process	1	831	6	9463
GO:0006963	positive regulation of antibacterial peptide biosynthetic process	biological_process	1	831	6	9463
GO:0048042	regulation of post-mating oviposition	biological_process	1	831	6	9463
GO:0070593	dendrite self-avoidance	biological_process	1	831	6	9463
GO:0010862	positive regulation of pathway-restricted SMAD protein phosphorylation	biological_process	1	831	6	9463
GO:0006612	protein targeting to membrane	biological_process	1	831	6	9463
GO:0006584	catecholamine metabolic process	biological_process	1	831	6	9463
GO:0000003	reproduction	biological_process	1	831	6	9463
GO:2000274	regulation of epithelial cell migration, open tracheal system	biological_process	1	831	6	9463
GO:0006267	pre-replicative complex assembly involved in nuclear cell cycle DNA replication	biological_process	1	831	6	9463
GO:0060325	face morphogenesis	biological_process	1	831	6	9463
GO:0046488	phosphatidylinositol metabolic process	biological_process	1	831	6	9463
GO:0048148	behavioral response to cocaine	biological_process	1	831	6	9463
GO:0042752	regulation of circadian rhythm	biological_process	1	831	6	9463
GO:0043248	proteasome assembly	biological_process	1	831	6	9463
GO:0043968	histone H2A acetylation	biological_process	1	831	6	9463
GO:0050896	response to stimulus	biological_process	1	831	6	9463
GO:0071028	nuclear mRNA surveillance	biological_process	1	831	6	9463
GO:0006007	glucose catabolic process	biological_process	1	831	6	9463
GO:0003383	apical constriction	biological_process	1	831	6	9463
GO:0008535	respiratory chain complex IV assembly	biological_process	1	831	6	9463
GO:0035542	regulation of SNARE complex assembly	biological_process	1	831	6	9463
GO:0061060	negative regulation of peptidoglycan recognition protein signaling pathway	biological_process	1	831	6	9463
GO:0008610	lipid biosynthetic process	biological_process	1	831	6	9463
GO:0008616	queuosine biosynthetic process	biological_process	1	831	6	9463
GO:0006697	ecdysone biosynthetic process	biological_process	1	831	6	9463
GO:0035293	chitin-based larval cuticle pattern formation	biological_process	1	831	6	9463
GO:0001578	microtubule bundle formation	biological_process	1	831	6	9463
GO:0010592	positive regulation of lamellipodium assembly	biological_process	1	831	6	9463
GO:0001541	ovarian follicle development	biological_process	1	831	6	9463
GO:0000079	regulation of cyclin-dependent protein serine/threonine kinase activity	biological_process	1	831	6	9463
GO:0018991	oviposition	biological_process	1	831	6	9463
GO:0045739	positive regulation of DNA repair	biological_process	1	831	6	9463
GO:0034332	adherens junction organization	biological_process	1	831	6	9463
GO:0007464	R3/R4 cell fate commitment	biological_process	1	831	6	9463
GO:0015937	coenzyme A biosynthetic process	biological_process	1	831	6	9463
GO:0071480	cellular response to gamma radiation	biological_process	1	831	6	9463
GO:0006071	glycerol metabolic process	biological_process	1	831	6	9463
GO:0016204	determination of muscle attachment site	biological_process	1	831	6	9463
GO:0000288	nuclear-transcribed mRNA catabolic process, deadenylation-dependent decay	biological_process	1	831	6	9463
GO:0060041	retina development in camera-type eye	biological_process	1	831	6	9463
GO:0051492	regulation of stress fiber assembly	biological_process	1	831	6	9463
GO:0010923	negative regulation of phosphatase activity	biological_process	1	831	6	9463
GO:0031629	synaptic vesicle fusion to presynaptic active zone membrane	biological_process	1	831	6	9463
GO:0044782	cilium organization	biological_process	1	831	6	9463
GO:0007300	ovarian nurse cell to oocyte transport	biological_process	1	831	6	9463
GO:0051297	centrosome organization	biological_process	3	831	27	9463
GO:0006914	autophagy	biological_process	3	831	27	9463
GO:0040011	locomotion	biological_process	3	831	27	9463
GO:0007283	spermatogenesis	biological_process	7	831	71	9463
GO:0050808	synapse organization	biological_process	2	831	17	9463
GO:0045824	negative regulation of innate immune response	biological_process	2	831	17	9463
GO:0007426	tracheal outgrowth, open tracheal system	biological_process	2	831	17	9463
GO:0007294	germarium-derived oocyte fate determination	biological_process	2	831	17	9463
GO:0006397	mRNA processing	biological_process	2	831	17	9463
GO:0001751	compound eye photoreceptor cell differentiation	biological_process	2	831	17	9463
GO:0016192	vesicle-mediated transport	biological_process	7	831	72	9463
GO:0006952	defense response	biological_process	5	831	50	9463
GO:0048149	behavioral response to ethanol	biological_process	3	831	28	9463
GO:0007005	mitochondrion organization	biological_process	3	831	28	9463
GO:0007608	sensory perception of smell	biological_process	3	831	28	9463
GO:0007623	circadian rhythm	biological_process	4	831	39	9463
GO:0046331	lateral inhibition	biological_process	12	831	129	9463
GO:0000381	regulation of alternative mRNA splicing, via spliceosome	biological_process	5	831	51	9463
GO:0006888	ER to Golgi vesicle-mediated transport	biological_process	4	831	40	9463
GO:0034334	adherens junction maintenance	biological_process	1	831	7	9463
GO:0008054	negative regulation of cyclin-dependent protein serine/threonine kinase by cyclin degradation	biological_process	1	831	7	9463
GO:0009047	dosage compensation by hyperactivation of X chromosome	biological_process	1	831	7	9463
GO:0042308	negative regulation of protein import into nucleus	biological_process	1	831	7	9463
GO:0044130	negative regulation of growth of symbiont in host	biological_process	1	831	7	9463
GO:0046620	regulation of organ growth	biological_process	1	831	7	9463
GO:0042149	cellular response to glucose starvation	biological_process	1	831	7	9463
GO:0007414	axonal defasciculation	biological_process	1	831	7	9463
GO:0048747	muscle fiber development	biological_process	1	831	7	9463
GO:0042766	nucleosome mobilization	biological_process	1	831	7	9463
GO:0007568	aging	biological_process	1	831	7	9463
GO:0006405	RNA export from nucleus	biological_process	1	831	7	9463
GO:0016236	macroautophagy	biological_process	1	831	7	9463
GO:0040014	regulation of multicellular organism growth	biological_process	1	831	7	9463
GO:0034427	nuclear-transcribed mRNA catabolic process, exonucleolytic, 3'-5'	biological_process	1	831	7	9463
GO:0030324	lung development	biological_process	1	831	7	9463
GO:0019226	transmission of nerve impulse	biological_process	1	831	7	9463
GO:0043928	exonucleolytic nuclear-transcribed mRNA catabolic process involved in deadenylation-dependent decay	biological_process	1	831	7	9463
GO:0007432	salivary gland boundary specification	biological_process	1	831	7	9463
GO:0070059	intrinsic apoptotic signaling pathway in response to endoplasmic reticulum stress	biological_process	1	831	7	9463
GO:0035332	positive regulation of hippo signaling	biological_process	1	831	7	9463
GO:0008366	axon ensheathment	biological_process	1	831	7	9463
GO:0007377	germ-band extension	biological_process	1	831	7	9463
GO:0045995	regulation of embryonic development	biological_process	1	831	7	9463
GO:0043277	apoptotic cell clearance	biological_process	1	831	7	9463
GO:0015701	bicarbonate transport	biological_process	1	831	7	9463
GO:0000245	spliceosomal complex assembly	biological_process	1	831	7	9463
GO:0006518	peptide metabolic process	biological_process	1	831	7	9463
GO:0007141	male meiosis I	biological_process	1	831	7	9463
GO:0007479	leg disc proximal/distal pattern formation	biological_process	1	831	7	9463
GO:0007447	imaginal disc pattern formation	biological_process	1	831	7	9463
GO:0034475	U4 snRNA 3'-end processing	biological_process	1	831	7	9463
GO:0019752	carboxylic acid metabolic process	biological_process	1	831	7	9463
GO:0016050	vesicle organization	biological_process	1	831	7	9463
GO:0016045	detection of bacterium	biological_process	1	831	7	9463
GO:0002168	instar larval development	biological_process	2	831	18	9463
GO:0019933	cAMP-mediated signaling	biological_process	2	831	18	9463
GO:0007314	oocyte anterior/posterior axis specification	biological_process	2	831	18	9463
GO:0007379	segment specification	biological_process	2	831	18	9463
GO:0006406	mRNA export from nucleus	biological_process	2	831	18	9463
GO:0045887	positive regulation of synaptic growth at neuromuscular junction	biological_process	2	831	18	9463
GO:0048477	oogenesis	biological_process	13	831	142	9463
GO:0006810	transport	biological_process	11	831	120	9463
GO:0048812	neuron projection morphogenesis	biological_process	7	831	75	9463
GO:0007179	transforming growth factor beta receptor signaling pathway	biological_process	2	831	19	9463
GO:0035167	larval lymph gland hemopoiesis	biological_process	2	831	19	9463
GO:0035023	regulation of Rho protein signal transduction	biological_process	2	831	19	9463
GO:0022416	chaeta development	biological_process	4	831	42	9463
GO:0030154	cell differentiation	biological_process	4	831	42	9463
GO:0030718	germ-line stem cell population maintenance	biological_process	3	831	31	9463
GO:0010941	regulation of cell death	biological_process	1	831	8	9463
GO:0001746	Bolwig's organ morphogenesis	biological_process	1	831	8	9463
GO:0051092	positive regulation of NF-kappaB transcription factor activity	biological_process	1	831	8	9463
GO:0000002	mitochondrial genome maintenance	biological_process	1	831	8	9463
GO:0007311	maternal specification of dorsal/ventral axis, oocyte, germ-line encoded	biological_process	1	831	8	9463
GO:0010883	regulation of lipid storage	biological_process	1	831	8	9463
GO:0007560	imaginal disc morphogenesis	biological_process	1	831	8	9463
GO:0009649	entrainment of circadian clock	biological_process	1	831	8	9463
GO:0036011	imaginal disc-derived leg segmentation	biological_process	1	831	8	9463
GO:0008361	regulation of cell size	biological_process	1	831	8	9463
GO:0030705	cytoskeleton-dependent intracellular transport	biological_process	1	831	8	9463
GO:0030723	ovarian fusome organization	biological_process	1	831	8	9463
GO:0051056	regulation of small GTPase mediated signal transduction	biological_process	1	831	8	9463
GO:0098586	cellular response to virus	biological_process	1	831	8	9463
GO:0060021	palate development	biological_process	1	831	8	9463
GO:0032483	regulation of Rab protein signal transduction	biological_process	1	831	8	9463
GO:0048137	spermatocyte division	biological_process	1	831	8	9463
GO:0090277	positive regulation of peptide hormone secretion	biological_process	1	831	8	9463
GO:0030048	actin filament-based movement	biological_process	1	831	8	9463
GO:0046330	positive regulation of JNK cascade	biological_process	1	831	8	9463
GO:0000413	protein peptidyl-prolyl isomerization	biological_process	1	831	8	9463
GO:0006376	mRNA splice site selection	biological_process	1	831	8	9463
GO:0032465	regulation of cytokinesis	biological_process	1	831	8	9463
GO:0045924	regulation of female receptivity	biological_process	1	831	8	9463
GO:0048013	ephrin receptor signaling pathway	biological_process	1	831	8	9463
GO:0051259	protein oligomerization	biological_process	1	831	8	9463
GO:0040001	establishment of mitotic spindle localization	biological_process	1	831	8	9463
GO:0007451	dorsal/ventral lineage restriction, imaginal disc	biological_process	1	831	8	9463
GO:0035096	larval midgut cell programmed cell death	biological_process	1	831	8	9463
GO:0007166	cell surface receptor signaling pathway	biological_process	4	831	43	9463
GO:0007275	multicellular organism development	biological_process	4	831	43	9463
GO:0030178	negative regulation of Wnt signaling pathway	biological_process	2	831	20	9463
GO:0042981	regulation of apoptotic process	biological_process	2	831	20	9463
GO:0001745	compound eye morphogenesis	biological_process	5	831	55	9463
GO:0007602	phototransduction	biological_process	3	831	32	9463
GO:0035556	intracellular signal transduction	biological_process	6	831	67	9463
GO:0048085	adult chitin-containing cuticle pigmentation	biological_process	2	831	21	9463
GO:0008380	RNA splicing	biological_process	2	831	21	9463
GO:0016197	endosomal transport	biological_process	2	831	21	9463
GO:0072499	photoreceptor cell axon guidance	biological_process	2	831	21	9463
GO:0051260	protein homooligomerization	biological_process	2	831	21	9463
GO:0006874	cellular calcium ion homeostasis	biological_process	2	831	21	9463
GO:0007309	oocyte axis specification	biological_process	1	831	9	9463
GO:0010508	positive regulation of autophagy	biological_process	1	831	9	9463
GO:0043967	histone H4 acetylation	biological_process	1	831	9	9463
GO:0006750	glutathione biosynthetic process	biological_process	1	831	9	9463
GO:0045931	positive regulation of mitotic cell cycle	biological_process	1	831	9	9463
GO:0008219	cell death	biological_process	1	831	9	9463
GO:0030727	germarium-derived female germ-line cyst formation	biological_process	1	831	9	9463
GO:0007050	cell cycle arrest	biological_process	1	831	9	9463
GO:0016075	rRNA catabolic process	biological_process	1	831	9	9463
GO:2000134	negative regulation of G1/S transition of mitotic cell cycle	biological_process	1	831	9	9463
GO:0051453	regulation of intracellular pH	biological_process	1	831	9	9463
GO:0030031	cell projection assembly	biological_process	1	831	9	9463
GO:0006284	base-excision repair	biological_process	1	831	9	9463
GO:0001752	compound eye photoreceptor fate commitment	biological_process	1	831	9	9463
GO:0006623	protein targeting to vacuole	biological_process	1	831	9	9463
GO:0032007	negative regulation of TOR signaling	biological_process	1	831	9	9463
GO:0035172	hemocyte proliferation	biological_process	1	831	9	9463
GO:0007389	pattern specification process	biological_process	1	831	9	9463
GO:0007415	defasciculation of motor neuron axon	biological_process	1	831	9	9463
GO:0046426	negative regulation of JAK-STAT cascade	biological_process	1	831	9	9463
GO:0035001	dorsal trunk growth, open tracheal system	biological_process	1	831	9	9463
GO:0030514	negative regulation of BMP signaling pathway	biological_process	1	831	9	9463
GO:0090175	regulation of establishment of planar polarity	biological_process	1	831	9	9463
GO:0042273	ribosomal large subunit biogenesis	biological_process	1	831	9	9463
GO:0000187	activation of MAPK activity	biological_process	1	831	9	9463
GO:0003015	heart process	biological_process	1	831	9	9463
GO:0007469	antennal development	biological_process	1	831	9	9463
GO:0007051	spindle organization	biological_process	1	831	9	9463
GO:0046949	fatty-acyl-CoA biosynthetic process	biological_process	1	831	9	9463
GO:0048846	axon extension involved in axon guidance	biological_process	1	831	9	9463
GO:0006694	steroid biosynthetic process	biological_process	1	831	9	9463
GO:0035222	wing disc pattern formation	biological_process	1	831	9	9463
GO:1900073	regulation of neuromuscular synaptic transmission	biological_process	1	831	9	9463
GO:0030336	negative regulation of cell migration	biological_process	1	831	9	9463
GO:0007528	neuromuscular junction development	biological_process	3	831	33	9463
GO:0016485	protein processing	biological_process	3	831	34	9463
GO:0007165	signal transduction	biological_process	11	831	129	9463
GO:0050832	defense response to fungus	biological_process	2	831	22	9463
GO:0006887	exocytosis	biological_process	2	831	22	9463
GO:0045454	cell redox homeostasis	biological_process	2	831	22	9463
GO:0045186	zonula adherens assembly	biological_process	1	831	10	9463
GO:0000302	response to reactive oxygen species	biological_process	1	831	10	9463
GO:0016332	establishment or maintenance of polarity of embryonic epithelium	biological_process	1	831	10	9463
GO:0006509	membrane protein ectodomain proteolysis	biological_process	1	831	10	9463
GO:0006997	nucleus organization	biological_process	1	831	10	9463
GO:0021782	glial cell development	biological_process	1	831	10	9463
GO:0045433	male courtship behavior, veined wing generated song production	biological_process	1	831	10	9463
GO:0034198	cellular response to amino acid starvation	biological_process	1	831	10	9463
GO:0007548	sex differentiation	biological_process	1	831	10	9463
GO:0034389	lipid particle organization	biological_process	1	831	10	9463
GO:0071711	basement membrane organization	biological_process	1	831	10	9463
GO:0001676	long-chain fatty acid metabolic process	biological_process	1	831	10	9463
GO:0001934	positive regulation of protein phosphorylation	biological_process	1	831	10	9463
GO:0006541	glutamine metabolic process	biological_process	1	831	10	9463
GO:0007413	axonal fasciculation	biological_process	1	831	10	9463
GO:0019432	triglyceride biosynthetic process	biological_process	1	831	10	9463
GO:0051028	mRNA transport	biological_process	1	831	10	9463
GO:0050680	negative regulation of epithelial cell proliferation	biological_process	1	831	10	9463
GO:0009253	peptidoglycan catabolic process	biological_process	1	831	10	9463
GO:0030510	regulation of BMP signaling pathway	biological_process	1	831	10	9463
GO:0006139	nucleobase-containing compound metabolic process	biological_process	1	831	10	9463
GO:0030177	positive regulation of Wnt signaling pathway	biological_process	1	831	10	9463
GO:0009416	response to light stimulus	biological_process	1	831	10	9463
GO:0038202	TORC1 signaling	biological_process	1	831	10	9463
GO:0016325	oocyte microtubule cytoskeleton organization	biological_process	1	831	10	9463
GO:0007268	chemical synaptic transmission	biological_process	4	831	47	9463
GO:0008587	imaginal disc-derived wing margin morphogenesis	biological_process	2	831	23	9463
GO:0048067	cuticle pigmentation	biological_process	2	831	23	9463
GO:0007526	larval somatic muscle development	biological_process	2	831	23	9463
GO:0016322	neuron remodeling	biological_process	2	831	23	9463
GO:0046579	positive regulation of Ras protein signal transduction	biological_process	2	831	23	9463
GO:0048813	dendrite morphogenesis	biological_process	9	831	108	9463
GO:0043161	proteasome-mediated ubiquitin-dependent protein catabolic process	biological_process	4	831	48	9463
GO:0003333	amino acid transmembrane transport	biological_process	3	831	36	9463
GO:0019991	septate junction assembly	biological_process	3	831	36	9463
GO:0007269	neurotransmitter secretion	biological_process	5	831	61	9463
GO:0006629	lipid metabolic process	biological_process	4	831	49	9463
GO:0008354	germ cell migration	biological_process	2	831	24	9463
GO:0008406	gonad development	biological_process	2	831	24	9463
GO:0016318	ommatidial rotation	biological_process	2	831	24	9463
GO:0006606	protein import into nucleus	biological_process	2	831	24	9463
GO:0016333	morphogenesis of follicular epithelium	biological_process	1	831	11	9463
GO:0001738	morphogenesis of a polarized epithelium	biological_process	1	831	11	9463
GO:0006821	chloride transport	biological_process	1	831	11	9463
GO:0007362	terminal region determination	biological_process	1	831	11	9463
GO:0030261	chromosome condensation	biological_process	1	831	11	9463
GO:0048132	female germ-line stem cell asymmetric division	biological_process	1	831	11	9463
GO:0007297	ovarian follicle cell migration	biological_process	1	831	11	9463
GO:0006108	malate metabolic process	biological_process	1	831	11	9463
GO:0018345	protein palmitoylation	biological_process	1	831	11	9463
GO:0009115	xanthine catabolic process	biological_process	1	831	11	9463
GO:0036099	female germ-line stem cell population maintenance	biological_process	1	831	11	9463
GO:0007094	mitotic spindle assembly checkpoint	biological_process	1	831	11	9463
GO:0006637	acyl-CoA metabolic process	biological_process	1	831	11	9463
GO:0006464	cellular protein modification process	biological_process	1	831	11	9463
GO:0097352	autophagosome maturation	biological_process	1	831	11	9463
GO:0007032	endosome organization	biological_process	1	831	11	9463
GO:0007310	oocyte dorsal/ventral axis specification	biological_process	1	831	11	9463
GO:0046425	regulation of JAK-STAT cascade	biological_process	1	831	11	9463
GO:0045926	negative regulation of growth	biological_process	1	831	11	9463
GO:0000902	cell morphogenesis	biological_process	3	831	37	9463
GO:0000281	mitotic cytokinesis	biological_process	4	831	50	9463
GO:0007030	Golgi organization	biological_process	4	831	50	9463
GO:0006030	chitin metabolic process	biological_process	2	831	25	9463
GO:0000462	maturation of SSU-rRNA from tricistronic rRNA transcript (SSU-rRNA, 5.8S rRNA, LSU-rRNA	biological_process	2	831	25	9463
GO:0030198	extracellular matrix organization	biological_process	2	831	25	9463
GO:0055088	lipid homeostasis	biological_process	2	831	25	9463
GO:0007224	smoothened signaling pathway	biological_process	3	831	38	9463
GO:0009411	response to UV	biological_process	1	831	12	9463
GO:0045176	apical protein localization	biological_process	1	831	12	9463
GO:0009617	response to bacterium	biological_process	1	831	12	9463
GO:0007398	ectoderm development	biological_process	1	831	12	9463
GO:0010998	regulation of translational initiation by eIF2 alpha phosphorylation	biological_process	1	831	12	9463
GO:0034446	substrate adhesion-dependent cell spreading	biological_process	1	831	12	9463
GO:0001666	response to hypoxia	biological_process	1	831	12	9463
GO:0038083	peptidyl-tyrosine autophosphorylation	biological_process	1	831	12	9463
GO:0048489	synaptic vesicle transport	biological_process	1	831	12	9463
GO:0046627	negative regulation of insulin receptor signaling pathway	biological_process	1	831	12	9463
GO:0008594	photoreceptor cell morphogenesis	biological_process	1	831	12	9463
GO:0043966	histone H3 acetylation	biological_process	1	831	12	9463
GO:0042078	germ-line stem cell division	biological_process	1	831	12	9463
GO:0035264	multicellular organism growth	biological_process	1	831	12	9463
GO:0061024	membrane organization	biological_process	1	831	12	9463
GO:0007369	gastrulation	biological_process	1	831	12	9463
GO:0035335	peptidyl-tyrosine dephosphorylation	biological_process	1	831	12	9463
GO:0007615	anesthesia-resistant memory	biological_process	1	831	12	9463
GO:0007628	adult walking behavior	biological_process	1	831	12	9463
GO:0031427	response to methotrexate	biological_process	1	831	12	9463
GO:0035186	syncytial blastoderm mitotic cell cycle	biological_process	1	831	12	9463
GO:0006182	cGMP biosynthetic process	biological_process	1	831	12	9463
GO:0006260	DNA replication	biological_process	3	831	39	9463
GO:0019233	sensory perception of pain	biological_process	21	831	259	9463
GO:0007420	brain development	biological_process	3	831	40	9463
GO:0006915	apoptotic process	biological_process	3	831	40	9463
GO:0006470	protein dephosphorylation	biological_process	4	831	53	9463
GO:0032956	regulation of actin cytoskeleton organization	biological_process	1	831	13	9463
GO:0001525	angiogenesis	biological_process	1	831	13	9463
GO:0042026	protein refolding	biological_process	1	831	13	9463
GO:0007405	neuroblast proliferation	biological_process	1	831	13	9463
GO:0048598	embryonic morphogenesis	biological_process	1	831	13	9463
GO:0016180	snRNA processing	biological_process	1	831	13	9463
GO:0048193	Golgi vesicle transport	biological_process	1	831	13	9463
GO:0043052	thermotaxis	biological_process	1	831	13	9463
GO:0008345	larval locomotory behavior	biological_process	1	831	13	9463
GO:0031338	regulation of vesicle fusion	biological_process	1	831	13	9463
GO:0006368	transcription elongation from RNA polymerase II promoter	biological_process	1	831	13	9463
GO:0001709	cell fate determination	biological_process	1	831	13	9463
GO:0006006	glucose metabolic process	biological_process	1	831	13	9463
GO:0044804	nucleophagy	biological_process	1	831	13	9463
GO:0030334	regulation of cell migration	biological_process	1	831	13	9463
GO:0008045	motor neuron axon guidance	biological_process	4	831	54	9463
GO:0045087	innate immune response	biological_process	3	831	41	9463
GO:0008344	adult locomotory behavior	biological_process	2	831	28	9463
GO:0001701	in utero embryonic development	biological_process	1	831	14	9463
GO:0008103	oocyte microtubule cytoskeleton polarization	biological_process	1	831	14	9463
GO:0007126	meiotic nuclear division	biological_process	1	831	14	9463
GO:0007406	negative regulation of neuroblast proliferation	biological_process	1	831	14	9463
GO:2000331	regulation of terminal button organization	biological_process	1	831	14	9463
GO:0009744	response to sucrose	biological_process	1	831	14	9463
GO:0035158	regulation of tube diameter, open tracheal system	biological_process	1	831	14	9463
GO:0009058	biosynthetic process	biological_process	1	831	14	9463
GO:0050803	regulation of synapse structure or activity	biological_process	1	831	14	9463
GO:0007010	cytoskeleton organization	biological_process	2	831	29	9463
GO:0042127	regulation of cell proliferation	biological_process	2	831	29	9463
GO:0008063	Toll signaling pathway	biological_process	2	831	29	9463
GO:0009887	organ morphogenesis	biological_process	1	831	15	9463
GO:0032502	developmental process	biological_process	1	831	15	9463
GO:0007601	visual perception	biological_process	1	831	15	9463
GO:0007455	eye-antennal disc morphogenesis	biological_process	1	831	15	9463
GO:0007614	short-term memory	biological_process	1	831	15	9463
GO:0043171	peptide catabolic process	biological_process	1	831	15	9463
GO:0030182	neuron differentiation	biological_process	1	831	15	9463
GO:0001700	embryonic development via the syncytial blastoderm	biological_process	2	831	30	9463
GO:0090307	mitotic spindle assembly	biological_process	2	831	30	9463
GO:0009267	cellular response to starvation	biological_process	3	831	44	9463
GO:0007291	sperm individualization	biological_process	2	831	31	9463
GO:0007040	lysosome organization	biological_process	1	831	16	9463
GO:0016049	cell growth	biological_process	1	831	16	9463
GO:0008356	asymmetric cell division	biological_process	1	831	16	9463
GO:0006520	cellular amino acid metabolic process	biological_process	1	831	16	9463
GO:0006402	mRNA catabolic process	biological_process	1	831	16	9463
GO:0007280	pole cell migration	biological_process	1	831	16	9463
GO:0032508	DNA duplex unwinding	biological_process	1	831	16	9463
GO:0045467	R7 cell development	biological_process	1	831	16	9463
GO:0006497	protein lipidation	biological_process	1	831	16	9463
GO:0006974	cellular response to DNA damage stimulus	biological_process	4	831	59	9463
GO:0006355	regulation of transcription, DNA-templated	biological_process	21	831	274	9463
GO:0006366	transcription from RNA polymerase II promoter	biological_process	4	831	60	9463
GO:0045746	negative regulation of Notch signaling pathway	biological_process	2	831	32	9463
GO:0030713	ovarian follicle cell stalk formation	biological_process	1	831	17	9463
GO:0010628	positive regulation of gene expression	biological_process	1	831	17	9463
GO:0002009	morphogenesis of an epithelium	biological_process	1	831	17	9463
GO:0009953	dorsal/ventral pattern formation	biological_process	1	831	17	9463
GO:0007112	male meiosis cytokinesis	biological_process	1	831	17	9463
GO:0042787	protein ubiquitination involved in ubiquitin-dependent protein catabolic process	biological_process	3	831	47	9463
GO:0060271	cilium morphogenesis	biological_process	1	831	18	9463
GO:0048675	axon extension	biological_process	1	831	18	9463
GO:0007431	salivary gland development	biological_process	1	831	18	9463
GO:0006813	potassium ion transport	biological_process	1	831	18	9463
GO:0006820	anion transport	biological_process	1	831	18	9463
GO:0008293	torso signaling pathway	biological_process	1	831	18	9463
GO:0008347	glial cell migration	biological_process	1	831	18	9463
GO:0007281	germ cell development	biological_process	1	831	18	9463
GO:0007613	memory	biological_process	1	831	18	9463
GO:0009813	flavonoid biosynthetic process	biological_process	2	831	34	9463
GO:0052696	flavonoid glucuronidation	biological_process	2	831	34	9463
GO:0007616	long-term memory	biological_process	2	831	34	9463
GO:0045455	ecdysteroid metabolic process	biological_process	2	831	35	9463
GO:0034976	response to endoplasmic reticulum stress	biological_process	2	831	35	9463
GO:0016079	synaptic vesicle exocytosis	biological_process	1	831	19	9463
GO:0042254	ribosome biogenesis	biological_process	1	831	19	9463
GO:0008654	phospholipid biosynthetic process	biological_process	1	831	19	9463
GO:0031647	regulation of protein stability	biological_process	1	831	19	9463
GO:0006506	GPI anchor biosynthetic process	biological_process	1	831	19	9463
GO:0006890	retrograde vesicle-mediated transport, Golgi to ER	biological_process	1	831	19	9463
GO:0033227	dsRNA transport	biological_process	1	831	19	9463
GO:0006811	ion transport	biological_process	1	831	19	9463
GO:0000398	mRNA splicing, via spliceosome	biological_process	10	831	146	9463
GO:0007606	sensory perception of chemical stimulus	biological_process	1	831	20	9463
GO:0045451	pole plasm oskar mRNA localization	biological_process	1	831	20	9463
GO:0042391	regulation of membrane potential	biological_process	1	831	20	9463
GO:0042052	rhabdomere development	biological_process	1	831	20	9463
GO:0042438	melanin biosynthetic process	biological_process	1	831	20	9463
GO:0009880	embryonic pattern specification	biological_process	1	831	20	9463
GO:0016477	cell migration	biological_process	2	831	37
GO:0045471	response to ethanol	biological_process	1	831	21
GO:0042051	compound eye photoreceptor development	biological_process	1	831	21	9463
GO:0006270	DNA replication initiation	biological_process	1	831	21	9463
GO:0009950	dorsal/ventral axis specification	biological_process	1	831	21	9463
GO:0006812	cation transport	biological_process	1	831	22	9463
GO:1901657	glycosyl compound metabolic process	biological_process	1	831	22	9463
GO:0003341	cilium movement	biological_process	1	831	22	9463
GO:0045165	cell fate commitment	biological_process	1	831	22	9463
GO:0031146	SCF-dependent proteasomal ubiquitin-dependent protein catabolic process	biological_process	1	831	22	9463
GO:0035151	regulation of tube size, open tracheal system	biological_process	1	831	22	9463
GO:0018105	peptidyl-serine phosphorylation	biological_process	1	831	22	9463
GO:0007169	transmembrane receptor protein tyrosine kinase signaling pathway	biological_process	1	831	22	9463
GO:0006325	chromatin organization	biological_process	2	831	39	9463
GO:0007219	Notch signaling pathway	biological_process	2	831	41	9463
GO:0006486	protein glycosylation	biological_process	1	831	24	9463
GO:0010468	regulation of gene expression	biological_process	2	831	42	9463
GO:0007264	small GTPase mediated signal transduction	biological_process	3	831	58	9463
GO:0006281	DNA repair	biological_process	4	831	74	9463
GO:0007417	central nervous system development	biological_process	3	831	59	9463
GO:0016310	phosphorylation	biological_process	2	831	43	9463
GO:0050804	modulation of synaptic transmission	biological_process	3	831	60	9463
GO:0048190	wing disc dorsal/ventral pattern formation	biological_process	1	831	26	9463
GO:0070374	positive regulation of ERK1 and ERK2 cascade	biological_process	1	831	27	9463
GO:0015991	ATP hydrolysis coupled proton transport	biological_process	1	831	27	9463
GO:0008407	chaeta morphogenesis	biological_process	1	831	28	9463
GO:0007286	spermatid development	biological_process	1	831	28	9463
GO:0007186	G-protein coupled receptor signaling pathway	biological_process	4	831	81	9463
GO:0045494	photoreceptor cell maintenance	biological_process	1	831	30	9463
GO:0032259	methylation	biological_process	1	831	30	9463
GO:0016319	mushroom body development	biological_process	2	831	49	9463
GO:0006364	rRNA processing	biological_process	1	831	31	9463
GO:0016573	histone acetylation	biological_process	1	831	31	9463
GO:0042059	negative regulation of epidermal growth factor receptor signaling pathway	biological_process	1	831	31	9463
GO:0006120	mitochondrial electron transport, NADH to ubiquinone	biological_process	1	831	31	9463
GO:0008049	male courtship behavior	biological_process	1	831	32	9463
GO:0015992	proton transport	biological_process	1	831	33	9463
GO:0007095	mitotic G2 DNA damage checkpoint	biological_process	1	831	35	9463
GO:0016042	lipid catabolic process	biological_process	1	831	35	9463
GO:0007158	neuron cell-cell adhesion	biological_process	2	831	55	9463
GO:0016055	Wnt signaling pathway	biological_process	1	831	40	9463
GO:0008150	biological_process	biological_process	39	831	582	9463
GO:0040003	chitin-based cuticle development	biological_process	4	831	102	9463
GO:0055085	transmembrane transport	biological_process	9	831	183	9463
GO:0005975	carbohydrate metabolic process	biological_process	2	831	67	9463
GO:0032504	multicellular organism reproduction	biological_process	1	831	46	9463
GO:0007416	synapse assembly	biological_process	2	831	69	9463
GO:0006334	nucleosome assembly	biological_process	1	831	47	9463
GO:0022627	cytosolic small ribosomal subunit	cellular_component	14	831	32	9463
GO:0005925	focal adhesion	cellular_component	12	831	38	9463
GO:0005875	microtubule associated complex	cellular_component	33	831	195	9463
GO:0005840	ribosome	cellular_component	12	831	44	9463
GO:0032154	cleavage furrow	cellular_component	7	831	21	9463
GO:0005912	adherens junction	cellular_component	10	831	39	9463
GO:0035183	female germline ring canal inner rim	cellular_component	4	831	7	9463
GO:0005856	cytoskeleton	cellular_component	15	831	74	9463
GO:0045177	apical part of cell	cellular_component	10	831	40	9463
GO:0045169	fusome	cellular_component	9	831	34	9463
GO:0043025	neuronal cell body	cellular_component	12	831	54	9463
GO:0035182	female germline ring canal outer rim	cellular_component	3	831	4	9463
GO:0031594	neuromuscular junction	cellular_component	10	831	42	9463
GO:0030018	Z disc	cellular_component	10	831	42	9463
GO:0030017	sarcomere	cellular_component	5	831	13	9463
GO:0048471	perinuclear region of cytoplasm	cellular_component	15	831	82	9463
GO:0022625	cytosolic large ribosomal subunit	cellular_component	11	831	52	9463
GO:0031674	I band	cellular_component	3	831	5	9463
GO:0030904	retromer complex	cellular_component	3	831	5	9463
GO:0005938	cell cortex	cellular_component	13	831	70	9463
GO:0072357	PTW/PP1 phosphatase complex	cellular_component	2	831	2	9463
GO:0031085	BLOC-3 complex	cellular_component	2	831	2	9463
GO:0016328	lateral plasma membrane	cellular_component	6	831	21	9463
GO:0043190	ATP-binding cassette (ABC) transporter complex	cellular_component	7	831	29	9463
GO:0005874	microtubule	cellular_component	10	831	51	9463
GO:0070938	contractile ring	cellular_component	5	831	17	9463
GO:0005884	actin filament	cellular_component	6	831	24	9463
GO:0045179	apical cortex	cellular_component	7	831	31	9463
GO:0035060	brahma complex	cellular_component	4	831	12	9463
GO:0070604	PBAF complex	cellular_component	3	831	7	9463
GO:0005815	microtubule organizing center	cellular_component	3	831	7	9463
GO:0045170	spectrosome	cellular_component	3	831	7	9463
GO:0005964	phosphorylase kinase complex	cellular_component	2	831	3	9463
GO:0005901	caveola	cellular_component	2	831	3	9463
GO:0031362	anchored component of external side of plasma membrane	cellular_component	2	831	3	9463
GO:0070732	spindle envelope	cellular_component	2	831	3	9463
GO:1990316	ATG1/ULK1 kinase complex	cellular_component	2	831	3	9463
GO:0000791	euchromatin	cellular_component	2	831	3	9463
GO:0030496	midbody	cellular_component	6	831	27	9463
GO:0005829	cytosol	cellular_component	45	831	390	9463
GO:0005769	early endosome	cellular_component	7	831	36	9463
GO:0016607	nuclear speck	cellular_component	4	831	15	9463
GO:0030175	filopodium	cellular_component	4	831	15	9463
GO:0055037	recycling endosome	cellular_component	6	831	29	9463
GO:0072686	mitotic spindle	cellular_component	5	831	22	9463
GO:0005737	cytoplasm	cellular_component	125	831	1231	9463
GO:0008091	spectrin	cellular_component	2	831	4	9463
GO:0035363	histone locus body	cellular_component	2	831	4	9463
GO:0035301	Hedgehog signaling complex	cellular_component	2	831	4	9463
GO:0043296	apical junction complex	cellular_component	2	831	4	9463
GO:0030015	CCR4-NOT core complex	cellular_component	2	831	4	9463
GO:0016010	dystrophin-associated glycoprotein complex	cellular_component	2	831	4	9463
GO:0042470	melanosome	cellular_component	2	831	4	9463
GO:0005835	fatty acid synthase complex	cellular_component	3	831	10	9463
GO:0005777	peroxisome	cellular_component	13	831	94	9463
GO:0035327	transcriptionally active chromatin	cellular_component	4	831	18	9463
GO:0030425	dendrite	cellular_component	7	831	42	9463
GO:0005886	plasma membrane	cellular_component	61	831	580	9463
GO:0005927	muscle tendon junction	cellular_component	3	831	12	9463
GO:0031252	cell leading edge	cellular_component	3	831	12	9463
GO:0042734	presynaptic membrane	cellular_component	3	831	12	9463
GO:0005576	extracellular region	cellular_component	29	831	254	9463
GO:0044224	juxtaparanode region of axon	cellular_component	1	831	1	9463
GO:0033010	paranodal junction	cellular_component	1	831	1	9463
GO:0043219	lateral loop	cellular_component	1	831	1	9463
GO:0071541	eukaryotic translation initiation factor 3 complex, eIF3m	cellular_component	1	831	1	9463
GO:0070578	RISC-loading complex	cellular_component	1	831	1	9463
GO:0060293	germ plasm	cellular_component	1	831	1	9463
GO:0044354	macropinosome	cellular_component	1	831	1	9463
GO:0034704	calcium channel complex	cellular_component	1	831	1	9463
GO:0016513	core-binding factor complex	cellular_component	1	831	1	9463
GO:0005638	lamin filament	cellular_component	1	831	1	9463
GO:0032587	ruffle membrane	cellular_component	1	831	1	9463
GO:0033270	paranode region of axon	cellular_component	1	831	1	9463
GO:0005967	mitochondrial pyruvate dehydrogenase complex	cellular_component	1	831	1	9463
GO:1990246	uniplex complex	cellular_component	1	831	1	9463
GO:0017023	myosin phosphatase complex	cellular_component	1	831	1	9463
GO:0061574	ASAP complex	cellular_component	1	831	1	9463
GO:0016011	dystroglycan complex	cellular_component	1	831	1	9463
GO:0017122	protein N-acetylglucosaminyltransferase complex	cellular_component	1	831	1	9463
GO:0043293	apoptosome	cellular_component	1	831	1	9463
GO:0030314	junctional membrane complex	cellular_component	1	831	1	9463
GO:0098527	neuromuscular junction of somatic muscle	cellular_component	1	831	1	9463
GO:0005614	interstitial matrix	cellular_component	1	831	1	9463
GO:0031021	interphase microtubule organizing center	cellular_component	1	831	1	9463
GO:0060187	cell pole	cellular_component	1	831	1	9463
GO:0042641	actomyosin	cellular_component	1	831	1	9463
GO:0005790	smooth endoplasmic reticulum	cellular_component	1	831	1	9463
GO:0009361	succinate-CoA ligase complex (ADP-forming	cellular_component	1	831	1	9463
GO:0005895	interleukin-5 receptor complex	cellular_component	1	831	1	9463
GO:0031416	NatB complex	cellular_component	1	831	1	9463
GO:0005587	collagen type IV trimer	cellular_component	1	831	1	9463
GO:0071159	NF-kappaB complex	cellular_component	1	831	1	9463
GO:1990033	dendritic branch point	cellular_component	1	831	1	9463
GO:0005945	6-phosphofructokinase complex	cellular_component	1	831	1	9463
GO:0031254	cell trailing edge	cellular_component	1	831	1	9463
GO:0030016	myofibril	cellular_component	1	831	1	9463
GO:0030478	actin cap	cellular_component	1	831	1	9463
GO:0005899	insulin receptor complex	cellular_component	1	831	1	9463
GO:0035748	myelin sheath abaxonal region	cellular_component	1	831	1	9463
GO:1990111	spermatoproteasome complex	cellular_component	1	831	1	9463
GO:0031228	intrinsic component of Golgi membrane	cellular_component	1	831	1	9463
GO:0033503	HULC complex	cellular_component	1	831	1	9463
GO:0097456	terminal loop	cellular_component	1	831	1	9463
GO:0005768	endosome	cellular_component	8	831	53	9463
GO:0005771	multivesicular body	cellular_component	2	831	6	9463
GO:0005765	lysosomal membrane	cellular_component	6	831	36	9463
GO:0005918	septate junction	cellular_component	6	831	36	9463
GO:0000151	ubiquitin ligase complex	cellular_component	4	831	20	9463
GO:0005913	cell-cell adherens junction	cellular_component	3	831	13	9463
GO:0016324	apical plasma membrane	cellular_component	8	831	55	9463
GO:0031982	vesicle	cellular_component	4	831	21	9463
GO:0043209	myelin sheath	cellular_component	3	831	14	9463
GO:0005921	gap junction	cellular_component	2	831	7	9463
GO:0005832	chaperonin-containing T-complex	cellular_component	2	831	7	9463
GO:0035371	microtubule plus-end	cellular_component	2	831	7	9463
GO:0030897	HOPS complex	cellular_component	2	831	7	9463
GO:0048188	Set1C/COMPASS complex	cellular_component	2	831	7	9463
GO:0030424	axon	cellular_component	8	831	57	9463
GO:0016459	myosin complex	cellular_component	4	831	23	9463
GO:0031902	late endosome membrane	cellular_component	3	831	15	9463
GO:0070062	extracellular exosome	cellular_component	19	831	166	9463
GO:0005869	dynactin complex	cellular_component	2	831	8	9463
GO:0005797	Golgi medial cisterna	cellular_component	2	831	8	9463
GO:0044297	cell body	cellular_component	2	831	8	9463
GO:0005903	brush border	cellular_component	2	831	8	9463
GO:0031430	M band	cellular_component	2	831	8	9463
GO:0030176	integral component of endoplasmic reticulum membrane	cellular_component	4	831	24	9463
GO:0005819	spindle	cellular_component	5	831	33	9463
GO:0031410	cytoplasmic vesicle	cellular_component	5	831	33	9463
GO:0016327	apicolateral plasma membrane	cellular_component	3	831	16	9463
GO:0071439	clathrin complex	cellular_component	1	831	2	9463
GO:0032541	cortical endoplasmic reticulum	cellular_component	1	831	2	9463
GO:0097386	glial cell projection	cellular_component	1	831	2	9463
GO:0045252	oxoglutarate dehydrogenase complex	cellular_component	1	831	2	9463
GO:0001725	stress fiber	cellular_component	1	831	2	9463
GO:0034271	phosphatidylinositol 3-kinase complex, class III, type I	cellular_component	1	831	2	9463
GO:0035101	FACT complex	cellular_component	1	831	2	9463
GO:0071797	LUBAC complex	cellular_component	1	831	2	9463
GO:0005672	transcription factor TFIIA complex	cellular_component	1	831	2	9463
GO:0030315	T-tubule	cellular_component	1	831	2	9463
GO:0043034	costamere	cellular_component	1	831	2	9463
GO:0030864	cortical actin cytoskeleton	cellular_component	1	831	2	9463
GO:0005846	nuclear cap binding complex	cellular_component	1	831	2	9463
GO:0061174	type I terminal bouton	cellular_component	1	831	2	9463
GO:0036057	slit diaphragm	cellular_component	1	831	2	9463
GO:0033565	ESCRT-0 complex	cellular_component	1	831	2	9463
GO:0030055	cell-substrate junction	cellular_component	1	831	2	9463
GO:0043204	perikaryon	cellular_component	1	831	2	9463
GO:0032116	SMC loading complex	cellular_component	1	831	2	9463
GO:0031233	intrinsic component of external side of plasma membrane	cellular_component	1	831	2	9463
GO:0005917	nephrocyte diaphragm	cellular_component	1	831	2	9463
GO:0005861	troponin complex	cellular_component	1	831	2	9463
GO:0072562	blood microparticle	cellular_component	1	831	2	9463
GO:1990131	Gtr1-Gtr2 GTPase complex	cellular_component	1	831	2	9463
GO:0000838	Hrd1p ubiquitin ligase ERAD-M complex	cellular_component	1	831	2	9463
GO:1903561	extracellular vesicle	cellular_component	1	831	2	9463
GO:0034272	phosphatidylinositol 3-kinase complex, class III, type II	cellular_component	1	831	2	9463
GO:0035012	polytene chromosome, telomeric region	cellular_component	1	831	2	9463
GO:0008290	F-actin capping protein complex	cellular_component	1	831	2	9463
GO:0005770	late endosome	cellular_component	4	831	25	9463
GO:0000176	nuclear exosome (RNase complex	cellular_component	3	831	17	9463
GO:0043235	receptor complex	cellular_component	2	831	9	9463
GO:0031519	PcG protein complex	cellular_component	2	831	9	9463
GO:0005719	nuclear euchromatin	cellular_component	2	831	9	9463
GO:0031227	intrinsic component of endoplasmic reticulum membrane	cellular_component	2	831	9	9463
GO:0005788	endoplasmic reticulum lumen	cellular_component	2	831	9	9463
GO:0000307	cyclin-dependent protein kinase holoenzyme complex	cellular_component	2	831	9	9463
GO:0005915	zonula adherens	cellular_component	2	831	9	9463
GO:0005654	nucleoplasm	cellular_component	22	831	207	9463
GO:0005871	kinesin complex	cellular_component	4	831	27	9463
GO:0031941	filamentous actin	cellular_component	2	831	10	9463
GO:0000145	exocyst	cellular_component	2	831	10	9463
GO:0012506	vesicle membrane	cellular_component	2	831	10	9463
GO:0016023	cytoplasmic, membrane-bounded vesicle	cellular_component	2	831	10	9463
GO:0005652	nuclear lamina	cellular_component	2	831	10	9463
GO:0016323	basolateral plasma membrane	cellular_component	4	831	28	9463
GO:0016342	catenin complex	cellular_component	1	831	3	9463
GO:0070765	gamma-secretase complex	cellular_component	1	831	3	9463
GO:0005674	transcription factor TFIIF complex	cellular_component	1	831	3	9463
GO:0009507	chloroplast	cellular_component	1	831	3	9463
GO:0089701	U2AF	cellular_component	1	831	3	9463
GO:0043198	dendritic shaft	cellular_component	1	831	3	9463
GO:0005942	phosphatidylinositol 3-kinase complex	cellular_component	1	831	3	9463
GO:0071986	Ragulator complex	cellular_component	1	831	3	9463
GO:0031597	cytosolic proteasome complex	cellular_component	1	831	3	9463
GO:0031235	intrinsic component of the cytoplasmic side of the plasma membrane	cellular_component	1	831	3	9463
GO:0072687	meiotic spindle	cellular_component	1	831	3	9463
GO:0031010	ISWI-type complex	cellular_component	1	831	3	9463
GO:0005850	eukaryotic translation initiation factor 2 complex	cellular_component	1	831	3	9463
GO:0034448	EGO complex	cellular_component	1	831	3	9463
GO:0000792	heterochromatin	cellular_component	1	831	3	9463
GO:0043220	Schmidt-Lanterman incisure	cellular_component	1	831	3	9463
GO:0009331	glycerol-3-phosphate dehydrogenase complex	cellular_component	1	831	3	9463
GO:0048788	cytoskeleton of presynaptic active zone	cellular_component	1	831	3	9463
GO:0016580	Sin3 complex	cellular_component	1	831	3	9463
GO:0055038	recycling endosome membrane	cellular_component	1	831	3	9463
GO:0043679	axon terminus	cellular_component	1	831	3	9463
GO:0005849	mRNA cleavage factor complex	cellular_component	1	831	3	9463
GO:0030479	actin cortical patch	cellular_component	1	831	3	9463
GO:0009925	basal plasma membrane	cellular_component	2	831	11	9463
GO:0034703	cation channel complex	cellular_component	2	831	11	9463
GO:0008540	proteasome regulatory particle, base subcomplex	cellular_component	2	831	11	9463
GO:0015030	Cajal body	cellular_component	2	831	11	9463
GO:0015629	actin cytoskeleton	cellular_component	4	831	30	9463
GO:0005622	intracellular	cellular_component	14	831	133	9463
GO:0008305	integrin complex	cellular_component	2	831	12	9463
GO:0030173	integral component of Golgi membrane	cellular_component	2	831	12	9463
GO:0045178	basal part of cell	cellular_component	2	831	12	9463
GO:0005881	cytoplasmic microtubule	cellular_component	2	831	12	9463
GO:0000228	nuclear chromosome	cellular_component	3	831	22	9463
GO:0044613	nuclear pore central transport channel	cellular_component	1	831	4	9463
GO:0044291	cell-cell contact zone	cellular_component	1	831	4	9463
GO:0044545	NSL complex	cellular_component	1	831	4	9463
GO:0005914	spot adherens junction	cellular_component	1	831	4	9463
GO:0005774	vacuolar membrane	cellular_component	1	831	4	9463
GO:0005863	striated muscle myosin thick filament	cellular_component	1	831	4	9463
GO:0016460	myosin II complex	cellular_component	1	831	4	9463
GO:0000813	ESCRT I complex	cellular_component	1	831	4	9463
GO:0000243	commitment complex	cellular_component	1	831	4	9463
GO:0043292	contractile fiber	cellular_component	1	831	4	9463
GO:0071012	catalytic step 1 spliceosome	cellular_component	1	831	4	9463
GO:0033263	CORVET complex	cellular_component	1	831	4	9463
GO:0030686	90S preribosome	cellular_component	1	831	4	9463
GO:0016593	Cdc73/Paf1 complex	cellular_component	1	831	4	9463
GO:0045335	phagocytic vesicle	cellular_component	1	831	4	9463
GO:0012507	ER to Golgi transport vesicle membrane	cellular_component	1	831	4	9463
GO:0036464	cytoplasmic ribonucleoprotein granule	cellular_component	1	831	4	9463
GO:0005742	mitochondrial outer membrane translocase complex	cellular_component	1	831	4	9463
GO:0031595	nuclear proteasome complex	cellular_component	1	831	4	9463
GO:0010494	cytoplasmic stress granule	cellular_component	1	831	4	9463
GO:0030131	clathrin adaptor complex	cellular_component	1	831	4	9463
GO:0071212	subsynaptic reticulum	cellular_component	1	831	4	9463
GO:0005604	basement membrane	cellular_component	3	831	23	9463
GO:0005778	peroxisomal membrane	cellular_component	3	831	23	9463
GO:0005743	mitochondrial inner membrane	cellular_component	7	831	65	9463
GO:0000177	cytoplasmic exosome (RNase complex	cellular_component	2	831	14	9463
GO:0005758	mitochondrial intermembrane space	cellular_component	2	831	14	9463
GO:0005876	spindle microtubule	cellular_component	2	831	14	9463
GO:0000922	spindle pole	cellular_component	2	831	14	9463
GO:0030139	endocytic vesicle	cellular_component	2	831	14	9463
GO:0035102	PRC1 complex	cellular_component	1	831	5	9463
GO:0005740	mitochondrial envelope	cellular_component	1	831	5	9463
GO:0000137	Golgi cis cisterna	cellular_component	1	831	5	9463
GO:0008278	cohesin complex	cellular_component	1	831	5	9463
GO:0000235	astral microtubule	cellular_component	1	831	5	9463
GO:0031305	integral component of mitochondrial inner membrane	cellular_component	1	831	5	9463
GO:0005581	collagen trimer	cellular_component	1	831	5	9463
GO:0071683	sensory dendrite	cellular_component	1	831	5	9463
GO:0031307	integral component of mitochondrial outer membrane	cellular_component	1	831	5	9463
GO:0031462	Cul2-RING ubiquitin ligase complex	cellular_component	1	831	5	9463
GO:0005720	nuclear heterochromatin	cellular_component	1	831	5	9463
GO:0005920	smooth septate junction	cellular_component	1	831	5	9463
GO:0030123	AP-3 adaptor complex	cellular_component	1	831	5	9463
GO:0016589	NURF complex	cellular_component	1	831	5	9463
GO:0016006	Nebenkern	cellular_component	1	831	5	9463
GO:0030288	outer membrane-bounded periplasmic space	cellular_component	1	831	5	9463
GO:0016529	sarcoplasmic reticulum	cellular_component	1	831	5	9463
GO:0005637	nuclear inner membrane	cellular_component	1	831	5	9463
GO:0045111	intermediate filament cytoskeleton	cellular_component	1	831	5	9463
GO:0071011	precatalytic spliceosome	cellular_component	10	831	99	9463
GO:0005795	Golgi stack	cellular_component	3	831	25	9463
GO:0010008	endosome membrane	cellular_component	2	831	15	9463
GO:0016592	mediator complex	cellular_component	3	831	26	9463
GO:0012505	endomembrane system	cellular_component	12	831	124	9463
GO:0005776	autophagosome	cellular_component	2	831	16	9463
GO:0045121	membrane raft	cellular_component	1	831	6	9463
GO:0042597	periplasmic space	cellular_component	1	831	6	9463
GO:0000220	vacuolar proton-transporting V-type ATPase, V0 domain	cellular_component	1	831	6	9463
GO:0030140	trans-Golgi network transport vesicle	cellular_component	1	831	6	9463
GO:0008541	proteasome regulatory particle, lid subcomplex	cellular_component	1	831	6	9463
GO:0005834	heterotrimeric G-protein complex	cellular_component	1	831	6	9463
GO:0016442	RISC complex	cellular_component	1	831	6	9463
GO:0016363	nuclear matrix	cellular_component	1	831	6	9463
GO:0034045	pre-autophagosomal structure membrane	cellular_component	1	831	6	9463
GO:0035230	cytoneme	cellular_component	1	831	6	9463
GO:0070864	sperm individualization complex	cellular_component	1	831	6	9463
GO:0043005	neuron projection	cellular_component	3	831	27	9463
GO:0005802	trans-Golgi network	cellular_component	3	831	27	9463
GO:0043195	terminal bouton	cellular_component	3	831	27	9463
GO:0005635	nuclear envelope	cellular_component	3	831	28	9463
GO:0005905	clathrin-coated pit	cellular_component	1	831	7	9463
GO:0005902	microvillus	cellular_component	1	831	7	9463
GO:0005656	nuclear pre-replicative complex	cellular_component	1	831	7	9463
GO:0030027	lamellipodium	cellular_component	1	831	7	9463
GO:0031225	anchored component of membrane	cellular_component	1	831	7	9463
GO:0022626	cytosolic ribosome	cellular_component	1	831	7	9463
GO:0005851	eukaryotic translation initiation factor 2B complex	cellular_component	1	831	7	9463
GO:0005919	pleated septate junction	cellular_component	1	831	7	9463
GO:0005623	cell	cellular_component	1	831	7	9463
GO:0019773	proteasome core complex, alpha-subunit complex	cellular_component	1	831	7	9463
GO:0034388	Pwp2p-containing subcomplex of 90S preribosome	cellular_component	1	831	7	9463
GO:0005705	polytene chromosome interband	cellular_component	2	831	18	9463
GO:0030054	cell junction	cellular_component	2	831	19	9463
GO:0000932	cytoplasmic mRNA processing body	cellular_component	3	831	31	9463
GO:0005838	proteasome regulatory particle	cellular_component	1	831	8	9463
GO:0071004	U2-type prespliceosome	cellular_component	1	831	8	9463
GO:0032590	dendrite membrane	cellular_component	1	831	8	9463
GO:0001726	ruffle	cellular_component	1	831	8	9463
GO:0044295	axonal growth cone	cellular_component	1	831	8	9463
GO:0005891	voltage-gated calcium channel complex	cellular_component	1	831	8	9463
GO:0008023	transcription elongation factor complex	cellular_component	1	831	8	9463
GO:0005847	mRNA cleavage and polyadenylation specificity factor complex	cellular_component	1	831	8	9463
GO:0034399	nuclear periphery	cellular_component	1	831	8	9463
GO:0043234	protein complex	cellular_component	6	831	66	9463
GO:0005783	endoplasmic reticulum	cellular_component	18	831	204	9463
GO:0015630	microtubule cytoskeleton	cellular_component	2	831	20	9463
GO:0005703	polytene chromosome puff	cellular_component	2	831	20	9463
GO:0000794	condensed nuclear chromosome	cellular_component	1	831	9	9463
GO:0005657	replication fork	cellular_component	1	831	9	9463
GO:0031011	Ino80 complex	cellular_component	1	831	9	9463
GO:0005744	mitochondrial inner membrane presequence translocase complex	cellular_component	1	831	9	9463
GO:0030126	COPI vesicle coat	cellular_component	1	831	9	9463
GO:0016461	unconventional myosin complex	cellular_component	1	831	9	9463
GO:0000407	pre-autophagosomal structure	cellular_component	1	831	9	9463
GO:0005634	nucleus	cellular_component	118	831	1360	9463
GO:0005739	mitochondrion	cellular_component	34	831	397	9463
GO:0008076	voltage-gated potassium channel complex	cellular_component	1	831	10	9463
GO:0071944	cell periphery	cellular_component	1	831	10	9463
GO:0035145	exon-exon junction complex	cellular_component	1	831	10	9463
GO:0000793	condensed chromosome	cellular_component	1	831	10	9463
GO:0042555	MCM complex	cellular_component	1	831	10	9463
GO:0042383	sarcolemma	cellular_component	1	831	10	9463
GO:0071013	catalytic step 2 spliceosome	cellular_component	8	831	96	9463
GO:0005730	nucleolus	cellular_component	11	831	132	9463
GO:0008074	guanylate cyclase complex, soluble	cellular_component	1	831	11	9463
GO:0031463	Cul3-RING ubiquitin ligase complex	cellular_component	1	831	11	9463
GO:0000974	Prp19 complex	cellular_component	1	831	11	9463
GO:0005868	cytoplasmic dynein complex	cellular_component	1	831	11	9463
GO:0005671	Ada2/Gcn5/Ada3 transcription activator complex	cellular_component	1	831	11	9463
GO:0030136	clathrin-coated vesicle	cellular_component	1	831	11	9463
GO:0005764	lysosome	cellular_component	3	831	37	9463
GO:0000502	proteasome complex	cellular_component	2	831	25	9463
GO:0035003	subapical complex	cellular_component	1	831	12	9463
GO:0000124	SAGA complex	cellular_component	1	831	12	9463
GO:0035097	histone methyltransferase complex	cellular_component	1	831	12	9463
GO:0005844	polysome	cellular_component	1	831	12	9463
GO:0000139	Golgi membrane	cellular_component	3	831	39	9463
GO:0005578	proteinaceous extracellular matrix	cellular_component	3	831	40	9463
GO:0032039	integrator complex	cellular_component	1	831	13	9463
GO:0045211	postsynaptic membrane	cellular_component	1	831	13	9463
GO:0009986	cell surface	cellular_component	7	831	91	9463
GO:0005694	chromosome	cellular_component	2	831	27	9463
GO:0005762	mitochondrial large ribosomal subunit	cellular_component	3	831	41	9463
GO:0005811	lipid particle	cellular_component	17	831	215	9463
GO:0005700	polytene chromosome	cellular_component	6	831	80	9463
GO:0042995	cell projection	cellular_component	2	831	28	9463
GO:0005858	axonemal dynein complex	cellular_component	1	831	14	9463
GO:0036157	outer dynein arm	cellular_component	1	831	14	9463
GO:0043231	intracellular membrane-bounded organelle	cellular_component	9	831	119	9463
GO:0005911	cell-cell junction	cellular_component	1	831	15	9463
GO:0045172	germline ring canal	cellular_component	1	831	15	9463
GO:0005814	centriole	cellular_component	1	831	15	9463
GO:0005839	proteasome core complex	cellular_component	1	831	15	9463
GO:0005666	DNA-directed RNA polymerase III complex	cellular_component	1	831	15	9463
GO:0016028	rhabdomere	cellular_component	1	831	15	9463
GO:0048786	presynaptic active zone	cellular_component	1	831	15	9463
GO:0031965	nuclear membrane	cellular_component	2	831	30	9463
GO:0005667	transcription factor complex	cellular_component	3	831	44	9463
GO:0016020	membrane	cellular_component	35	831	443	9463
GO:0005759	mitochondrial matrix	cellular_component	4	831	60	9463
GO:0009897	external side of plasma membrane	cellular_component	1	831	17	9463
GO:0032040	small-subunit processome	cellular_component	2	831	33	9463
GO:0033181	plasma membrane proton-transporting V-type ATPase complex	cellular_component	1	831	18	9463
GO:0005789	endoplasmic reticulum membrane	cellular_component	5	831	77	9463
GO:0005669	transcription factor TFIID complex	cellular_component	1	831	19	9463
GO:0030426	growth cone	cellular_component	1	831	19	9463
GO:0043186	P granule	cellular_component	1	831	19	9463
GO:0000776	kinetochore	cellular_component	1	831	20	9463
GO:0030532	small nuclear ribonucleoprotein complex	cellular_component	1	831	21	9463
GO:0005794	Golgi apparatus	cellular_component	10	831	153	9463
GO:0019005	SCF ubiquitin ligase complex	cellular_component	1	831	24	9463
GO:0005763	mitochondrial small ribosomal subunit	cellular_component	1	831	25	9463
GO:0000785	chromatin	cellular_component	1	831	26	9463
GO:0008021	synaptic vesicle	cellular_component	2	831	45	9463
GO:0005887	integral component of plasma membrane	cellular_component	33	831	462	9463
GO:0019898	extrinsic component of membrane	cellular_component	1	831	27	9463
GO:0005643	nuclear pore	cellular_component	1	831	27	9463
GO:0031201	SNARE complex	cellular_component	1	831	28	9463
GO:0005681	spliceosomal complex	cellular_component	2	831	47	9463
GO:0000790	nuclear chromatin	cellular_component	1	831	30	9463
GO:0035267	NuA4 histone acetyltransferase complex	cellular_component	1	831	32	9463
GO:0005813	centrosome	cellular_component	5	831	106	9463
GO:0045202	synapse	cellular_component	4	831	91	9463
GO:0031012	extracellular matrix	cellular_component	4	831	97	9463
GO:0005929	cilium	cellular_component	1	831	41	9463
GO:0005747	mitochondrial respiratory chain complex I	cellular_component	1	831	44	9463
GO:0005615	extracellular space	cellular_component	18	831	320	9463
GO:0005575	cellular_component	cellular_component	52	831	825	9463
GO:0016021	integral component of membrane	cellular_component	52	831	859	9463
GO:0003779	actin binding	molecular_function	22	831	115	9463
GO:0003735	structural constituent of ribosome	molecular_function	29	831	174	9463
GO:0051015	actin filament binding	molecular_function	10	831	36	9463
GO:0004687	myosin light chain kinase activity	molecular_function	4	831	7	9463
GO:0008307	structural constituent of muscle	molecular_function	6	831	17	9463
GO:0016207	4-coumarate-CoA ligase activity	molecular_function	3	831	4	9463
GO:0005524	ATP binding	molecular_function	60	831	478	9463
GO:0004029	aldehyde dehydrogenase (NAD) activity	molecular_function	4	831	8	9463
GO:0044212	transcription regulatory region DNA binding	molecular_function	8	831	31	9463
GO:0004177	aminopeptidase activity	molecular_function	6	831	19	9463
GO:0008092	cytoskeletal protein binding	molecular_function	7	831	25	9463
GO:0005509	calcium ion binding	molecular_function	27	831	182	9463
GO:1901981	phosphatidylinositol phosphate binding	molecular_function	3	831	5	9463
GO:0004568	chitinase activity	molecular_function	5	831	15	9463
GO:0050577	GDP-L-fucose synthase activity	molecular_function	2	831	2	9463
GO:0005219	ryanodine-sensitive calcium-release channel activity	molecular_function	2	831	2	9463
GO:0004503	monophenol monooxygenase activity	molecular_function	2	831	2	9463
GO:0008235	metalloexopeptidase activity	molecular_function	4	831	10	9463
GO:0005546	phosphatidylinositol-4,5-bisphosphate binding	molecular_function	4	831	10	9463
GO:0017137	Rab GTPase binding	molecular_function	11	831	57	9463
GO:0030898	actin-dependent ATPase activity	molecular_function	3	831	6	9463
GO:0070181	small ribosomal subunit rRNA binding	molecular_function	3	831	6	9463
GO:0005215	transporter activity	molecular_function	17	831	107	9463
GO:0030145	manganese ion binding	molecular_function	4	831	11	9463
GO:0050839	cell adhesion molecule binding	molecular_function	7	831	30	9463
GO:0051287	NAD binding	molecular_function	6	831	24	9463
GO:0005198	structural molecule activity	molecular_function	7	831	31	9463
GO:0003824	catalytic activity	molecular_function	12	831	69	9463
GO:0005515	protein binding	molecular_function	61	831	530	9463
GO:0032403	protein complex binding	molecular_function	4	831	12	9463
GO:0005200	structural constituent of cytoskeleton	molecular_function	9	831	46	9463
GO:0070577	lysine-acetylated histone binding	molecular_function	2	831	3	9463
GO:0032794	GTPase activating protein binding	molecular_function	2	831	3	9463
GO:0008381	mechanically-gated ion channel activity	molecular_function	2	831	3	9463
GO:0034417	bisphosphoglycerate 3-phosphatase activity	molecular_function	2	831	3	9463
GO:0052745	inositol phosphate phosphatase activity	molecular_function	2	831	3	9463
GO:0004449	isocitrate dehydrogenase (NAD+) activity	molecular_function	2	831	3	9463
GO:0004689	phosphorylase kinase activity	molecular_function	2	831	3	9463
GO:0030506	ankyrin binding	molecular_function	2	831	3	9463
GO:0017025	TBP-class protein binding	molecular_function	3	831	8	9463
GO:0003743	translation initiation factor activity	molecular_function	7	831	35	9463
GO:0035064	methylated histone binding	molecular_function	3	831	9	9463
GO:0043130	ubiquitin binding	molecular_function	5	831	22	9463
GO:0005464	UDP-xylose transmembrane transporter activity	molecular_function	2	831	4	9463
GO:0043531	ADP binding	molecular_function	2	831	4	9463
GO:0050699	WW domain binding	molecular_function	2	831	4	9463
GO:0016616	oxidoreductase activity, acting on the CH-OH group of donors, NAD or NADP as acceptor	molecular_function	2	831	4	9463
GO:0030544	Hsp70 protein binding	molecular_function	2	831	4	9463
GO:0004864	protein phosphatase inhibitor activity	molecular_function	2	831	4	9463
GO:0005178	integrin binding	molecular_function	2	831	4	9463
GO:0051721	protein phosphatase 2A binding	molecular_function	2	831	4	9463
GO:0005085	guanyl-nucleotide exchange factor activity	molecular_function	6	831	30	9463
GO:0017048	Rho GTPase binding	molecular_function	3	831	10	9463
GO:0005089	Rho guanyl-nucleotide exchange factor activity	molecular_function	5	831	24	9463
GO:0005262	calcium channel activity	molecular_function	4	831	17	9463
GO:0008236	serine-type peptidase activity	molecular_function	7	831	41	9463
GO:0008187	poly-pyrimidine tract binding	molecular_function	2	831	5	9463
GO:0032561	guanyl ribonucleotide binding	molecular_function	2	831	5	9463
GO:0016671	oxidoreductase activity, acting on a sulfur group of donors, disulfide as acceptor	molecular_function	2	831	5	9463
GO:0001205	transcriptional activator activity, RNA polymerase II distal enhancer sequence-specific binding	molecular_function	2	831	5	9463
GO:0018024	histone-lysine N-methyltransferase activity	molecular_function	2	831	5	9463
GO:0050662	coenzyme binding	molecular_function	2	831	5	9463
GO:0005324	long-chain fatty acid transporter activity	molecular_function	2	831	5	9463
GO:0000146	microfilament motor activity	molecular_function	2	831	5	9463
GO:0046972	histone acetyltransferase activity (H4-K16 specific	molecular_function	2	831	5	9463
GO:0004714	transmembrane receptor protein tyrosine kinase activity	molecular_function	3	831	11	9463
GO:0045296	cadherin binding	molecular_function	3	831	11	9463
GO:0008061	chitin binding	molecular_function	7	831	42	9463
GO:0080019	fatty-acyl-CoA reductase (alcohol-forming) activity	molecular_function	6	831	34	9463
GO:0008017	microtubule binding	molecular_function	10	831	69	9463
GO:0017022	myosin binding	molecular_function	4	831	19	9463
GO:0004721	phosphoprotein phosphatase activity	molecular_function	4	831	19	9463
GO:0008270	zinc ion binding	molecular_function	43	831	396	9463
GO:0051082	unfolded protein binding	molecular_function	7	831	44	9463
GO:0004694	eukaryotic translation initiation factor 2alpha kinase activity	molecular_function	1	831	1	9463
[truncated: 575 more rows]
