# Supplementary material for: Transcriptome Analysis Reveals the Gene Expression Changes in the Silkworm (Bombyx mori) in Response to Hydrogen Sulfide Exposure
Source: Insects. 2021 Dec 13;12(12):1110. doi: 10.3390/insects12121110 (PMC8706860; doi:10.3390/insects12121110)
Supplement: Supplementary file 1 [file insects-12-01110-s001.zip › Table S6.xlsx]

## Sheet: Sheet1
Table S6. Analysis of the enriched KEGG pathway.
pathway_id	pathway_name	Genes	DEGs number	total gene number	pvalue	KEGGLevel1	KEGGLevel2
ko03010	Ribosome	LOC101738983;LOC101740145;LOC101742782;LOC101744968;LOC101745649;LOC101746143;RpL10;RpL15;RpL17;RpL18;RpL21;RpL28;RpL32;RpL35A;RpL4;RpL8;RpP0;RpS13;RpS14;RpS15;RpS16;RpS20;RpS23;RpS26;RpS27a;RpS29;RpS2e;RpS3Ae;RpS3;RpS4;RpS6;RpS9;RpSA	33	561	1.27168e-07	Genetic Information Processing	Translation
ko04510	Focal adhesion	LOC101735597;LOC101737442;LOC101737973;LOC101738519;LOC101739797;LOC101741803;LOC101741990;LOC101742099;LOC101742604;LOC101742617;LOC101742624;LOC101743425;LOC101743627;LOC101743643;LOC101744627;LOC101745176;LOC101745959;LOC101747029;LOC105842681;LOC105842727	20	561	1.91803e-06	Cellular Processes	Cellular commiunity
ko05132	Salmonella infection	LOC101735597;LOC101738519;LOC101738587;LOC101742454;LOC105842681;LOC105842727;LOC692903	7	561	0.000500944	Human Diseases	Infectious diseases
ko04370	VEGF signaling pathway	LOC101735597;LOC101741990;LOC101742099;LOC101742604;LOC101742617;LOC101747029	6	561	0.00108101	Environmental Information Processing	Signal transduction
ko04810	Regulation of actin cytoskeleton	LOC101735597;LOC101737973;LOC101739797;LOC101739892;LOC101741803;LOC101742099;LOC101742604;LOC101742617;LOC101742624;LOC101743627;LOC101743643;LOC101745176;LOC101745959;LOC101746366;LOC101747029	15	561	0.00230663	Cellular Processes	Cell motility
ko00360	Phenylalanine metabolism	LOC101736671;LOC101739690;LOC101742183;LOC101742749;LOC110386047;LOC101745224;LOC101745810;LOC101746796	7	561	0.00262471	Metabolism	Amino acid metabolism
ko04530	Tight junction	LOC101735618;LOC101736643;LOC101738175;LOC101738587;LOC101741145;LOC101741686;LOC101742298;LOC101742624;LOC101743527;LOC101743627;LOC101745176;LOC101745193;LOC110384736;LOC105842886	13	561	0.00458062	Cellular Processes	Cellular commiunity
ko04668	TNF signaling pathway	LOC101736589;LOC105842021;Samui;100529234	4	561	0.00505318	Environmental Information Processing	Signal transduction
ko00010	Glycolysis / Gluconeogenesis	Ldh;LOC101736196;LOC101737657;LOC101738228;LOC101738359;LOC101739645;LOC101740694;LOC101743212;LOC101744429;LOC101745490;LOC692988	11	561	0.00520035	Metabolism	Carbohydrate metabolism
ko04144	Endocytosis	Khc;LOC100862772;LOC101735878;LOC101736246;LOC101737410;LOC101737508;LOC101737683;LOC101737965;LOC101738908;LOC101738938;LOC101740189;LOC101740506;LOC101741863;LOC101742154;LOC101742410;LOC101742702;LOC101743249;LOC101743736;LOC101743746;LOC101744044;LOC101744080;LOC101744194;LOC101744355;LOC101745605;LOC101745869;LOC101746523;LOC101746620;LOC101746678;LOC101747115;LOC105842273;MCAK;Rab-10;Rab11;…	35	561	0.00713837	Cellular Processes	Transport and catabolism
ko00562	Inositol phosphate metabolism	LOC101736939;LOC101737657;LOC101738228;LOC101738359;LOC101738602;LOC101740354;LOC101740910;LOC101743338;LOC101743450;LOC101744751;LOC101746698;LOC101747183	12	561	0.00737995	Metabolism	Carbohydrate metabolism
ko00130	Ubiquinone and other terpenoid-quinone biosynthesis	LOC101736671;LOC101739690;LOC101742183;LOC101742749;LOC110386047;LOC101745810;LOC101746796	6	561	0.00745641	Metabolism	Metabolism of cofactors and vitamins
ko04380	Osteoclast differentiation	LOC101741761;LOC101742702;100529234	3	561	0.0108012	Organismal Systems	Development
ko04670	Leukocyte transendothelial migration	LOC101739797;LOC101741145;LOC101742624	3	561	0.0108012	Organismal Systems	Immune system
ko00410	beta-Alanine metabolism	LOC101737750;LOC101739058;LOC101740084;LOC101740694;LOC101741452;LOC101742594;LOC692988	7	561	0.0127711	Metabolism	Metabolism of other amino acids
ko05100	Bacterial invasion of epithelial cells	LOC101739797;LOC101740041;LOC101741145;LOC101741990	4	561	0.0160696	Human Diseases	Infectious diseases
ko04611	Platelet activation	LOC101737973;LOC101737978;LOC101741803	3	561	0.0176886	Organismal Systems	Immune system
ko04520	Adherens junction	LOC101735597;LOC101738587;LOC101740132;LOC101741145;LOC101742624;LOC101743627;LOC101745176	7	561	0.0181455	Cellular Processes	Cellular commiunity
ko04621	NOD-like receptor signaling pathway	LOC101735597;LOC101740132;LOC101744770;100529234	4	561	0.0216432	Organismal Systems	Immune system
ko04391	Hippo signaling pathway -fly	LOC101735369;LOC101737217;LOC101737806;LOC101739913;LOC101742244;LOC101742621;LOC101743514;LOC101743966;LOC101744194;LOC101744355;LOC101744743;LOC101745685;LOC101746185;LOC101746256;LOC101746523;LOC101746559;LOC101747095;LOC105842273;ST5	19	561	0.0228419	Environmental Information Processing	Signal transduction
ko04010	MAPK signaling pathway	LOC101735425;LOC101735597;LOC101738519;LOC101739163;LOC101739427;LOC101740132;LOC101740314;LOC101743164;LOC101743643;LOC101744073;LOC101744770;LOC101745959;LOC105842681;LOC105842727;100529234;Tau	16	561	0.0261735	Environmental Information Processing	Signal transduction
ko00340	Histidine metabolism	LOC101737750;LOC101740694;LOC101745224;LOC692988	4	561	0.0359509	Metabolism	Amino acid metabolism
ko05410	Hypertrophic cardiomyopathy (HCM)	Kettin;LOC101735676;LOC101738393;LOC101741298;LOC110385249;LOC105842996;TpnI	6	561	0.0360263	Human Diseases	Cardiovascular diseases
ko04064	NF-kappa B signaling pathway	LOC101745804;100529234	2	561	0.0404595	Environmental Information Processing	Signal transduction
ko00020	Citrate cycle (TCA cycle)	LOC100101164;LOC100329146;LOC101736806;LOC101736848;LOC101737640;LOC101740166;LOC101744373;LOC101744429;LOC110385160	9	561	0.0421255	Metabolism	Carbohydrate metabolism
ko04962	Vasopressin-regulated water reabsorption	aqp;LOC101735731;LOC101740451;LOC692733	4	561	0.0447298	Organismal Systems	Excretory system
ko04620	Toll-like receptor signaling pathway	LOC101735597;LOC101740132;LOC101744770;LOC101745608;100529234	5	561	0.0525133	Organismal Systems	Immune system
ko05414	Dilated cardiomyopathy (DCM)	Kettin;LOC101735676;LOC101738393;LOC105842996;TpnI	5	561	0.0611276	Human Diseases	Cardiovascular diseases
ko04211	Longevity regulating pathway - mammal	LOC101741298;LOC110385249;LOC101742845	2	561	0.0635839	Organismal Systems	Aging
ko04062	Chemokine signaling pathway	LOC101739797;LOC101741990	2	561	0.0635839	Organismal Systems	Immune system
ko04640	Hematopoietic cell lineage	LOC101737478;LOC101742702;Nep-L	3	561	0.0641644	Organismal Systems	Immune system
ko05220	Chronic myeloid leukemia	LOC101741990;LOC101745622;LOC101747006	3	561	0.080196	Human Diseases	Cancers
ko04070	Phosphatidylinositol signaling system	LOC101736939;LOC101738501;LOC101738602;LOC101739753;LOC101740354;LOC101740910;LOC101742890;LOC101743338;LOC101743450;LOC101744751;LOC101746698;LOC101747183	12	561	0.0843781	Environmental Information Processing	Signal transduction
ko05213	Endometrial cancer	LOC101741145	1	561	0.0872201	Human Diseases	Cancers
ko05130	Pathogenic Escherichia coli infection	LOC101735655	1	561	0.0872201	Human Diseases	Infectious diseases
ko05204	Chemical carcinogenesis	Cyp6ab4;Cyp6ab5;LOC101736314;LOC101738966	4	561	0.0905264	Human Diseases	Cancers
ko00590	Arachidonic acid metabolism	Cyp4g25;Cyp4l6;GSTs2;LOC101738194;LOC101738819;LOC101738834;LOC101741128;LOC101744633;LOC101745062	9	561	0.0944058	Metabolism	Lipid metabolism
ko05412	Arrhythmogenic right ventricular cardiomyopathy (ARVC)	LOC101738393;LOC101741145;LOC101742624	3	561	0.0977618	Human Diseases	Cardiovascular diseases
ko04270	Vascular smooth muscle contraction	LOC101735597;LOC101737973;LOC101738409;LOC101741686;LOC101741803;LOC101745193;LOC110384736	6	561	0.0984005	Organismal Systems	Circulatory system
ko00330	Arginine and proline metabolism	LOC101737750;LOC101739058;LOC101740694;LOC101741003;LOC101741966;LOC692988;NOS1	7	561	0.101533	Metabolism	Amino acid metabolism
ko04214	Apoptosis - fly	aif;htra2;LOC101742244;LOC101743155;LOC101743323;LOC101745567;LOC101746559;LOC101747148;LOC732975;LOC733088;Nc;Ras1	12	561	0.102161	Cellular Processes	Cell growth and death
ko04012	ErbB signaling pathway	LOC101735597;LOC101741990;LOC101743643;LOC101745959	4	561	0.104492	Environmental Information Processing	Signal transduction
ko05010	Alzheimer's disease	LOC100127019;LOC101747087;LOC101747181;Nep-L	4	561	0.104492	Human Diseases	Neurodegenerative diseases
ko00480	Glutathione metabolism	GSTe4;GSTo3;GSTs2;LOC100101164;LOC101737426;LOC101738819;LOC101741003;LOC101742623;LOC101743240;LOC101745237	10	561	0.107578	Metabolism	Metabolism of other amino acids
ko00640	Propanoate metabolism	Ldh;LOC101740084;LOC101741452;LOC101744373	4	561	0.11937	Metabolism	Carbohydrate metabolism
ko00073	Cutin, suberine and wax biosynthesis	LOC101735916;LOC101740425;LOC101740654;LOC101741731;LOC101744120;LOC105841608	6	561	0.119586	Metabolism	Lipid metabolism
ko04910	Insulin signaling pathway	LOC101735597;LOC101741298;LOC110385249;LOC101741990;LOC101742892;LOC101745959	5	561	0.128091	Organismal Systems	Endocrine system
ko04931	Insulin resistance	Fatp;Glyp;LOC101737641;LOC101738830;LOC101738898;LOC101740832;LOC101741298;LOC110385249;LOC101741863;LOC101742154;LOC101741916;LOC101744714;LOC101745881;LOC101746352;LOC101746913;LOC110386010;LOC733020	15	561	0.152735	Human Diseases	Endocrine and metabolic diseases
ko04745	Phototransduction - fly	LOC101736324;LOC101738501;LOC101739468;LOC101739753;LOC101742408;LOC101742890	6	561	0.155176	Organismal Systems	Sensory system
ko04151	PI3K-Akt signaling pathway	Cdc37;LOC101741298;LOC110385249;LOC101742702	3	561	0.15818	Environmental Information Processing	Signal transduction
ko04060	Cytokine-cytokine receptor interaction	LOC101742702	1	561	0.166845	Environmental Information Processing	Signaling molecules and interaction
ko04512	ECM-receptor interaction	Let-2;LOC100313947;LOC101738097;LOC101738662;LOC101740862;LOC101742903;LOC101742927;LOC101744815;LOC101746100;LOC101746167;LOC101746237;LOC101747221	12	561	0.167732	Environmental Information Processing	Signaling molecules and interaction
ko04145	Phagosome	LOC100313947;LOC101736939;LOC101738908;LOC101739289;LOC101740110;LOC101741734;LOC101742585;LOC101743450;LOC101744815;LOC101747183;LOC692903;LOC732966;NOS1;SCRB11;Tua3;Tub1;Tub4	17	561	0.171265	Cellular Processes	Transport and catabolism
ko04914	Progesterone-mediated oocyte maturation	Cyca;LOC101735597;LOC101746684	3	561	0.180377	Organismal Systems	Endocrine system
ko00591	Linoleic acid metabolism	Cyp6ab4;Cyp6ab5;Cyp9g3;LOC101736314;LOC101738966;LOC101741128	6	561	0.181195	Metabolism	Lipid metabolism
ko00740	Riboflavin metabolism	LOC101742744;PPO1	2	561	0.181825	Metabolism	Metabolism of cofactors and vitamins
ko00380	Tryptophan metabolism	LOC101736848;LOC101740084;LOC101740694;LOC101745224;LOC692988	5	561	0.185498	Metabolism	Amino acid metabolism
ko00140	Steroid hormone biosynthesis	Cyp6ab4;Cyp6ab5;LOC101736098;LOC101736314;LOC101738966	5	561	0.185498	Metabolism	Lipid metabolism
ko03410	Base excision repair	LOC100862773;LOC101741812;LOC101743611;LOC101745648	4	561	0.186737	Genetic Information Processing	Replication and repair
ko00062	Fatty acid elongation	LOC101735595;LOC101738252;LOC101740084;LOC101740658;LOC101741086	5	561	0.201123	Metabolism	Lipid metabolism
ko04015	Rap1 signaling pathway	LOC101739797;LOC101742414;LOC101742702	3	561	0.203345	Environmental Information Processing	Signal transduction
ko01200	Carbon metabolism	LOC100101164;LOC100329146;LOC101736806;LOC101736848;LOC101737640;LOC101739645;LOC101740084;LOC101740919;LOC101741452;LOC101741504;LOC101743457;LOC101744373;LOC101744429;LOC101745490;LOC110385160	15	561	0.204656	Metabolism	Overview
ko03015	mRNA surveillance pathway	LOC101735470;LOC101737641;LOC101738312;LOC101740532;LOC101740584;LOC101742795;LOC101745390;LOC105841285;LOC692840;LOC733020;Pabn1	11	561	0.21314	Genetic Information Processing	Translation
ko04540	Gap junction	LOC101735597;LOC101738587	2	561	0.214831	Cellular Processes	Cellular commiunity
ko04210	Apoptosis	LOC100127019;LOC105842021	2	561	0.214831	Cellular Processes	Cell growth and death
ko00514	Other types of O-glycan biosynthesis	Fng;LOC101735664;LOC101740832;LOC101747223	4	561	0.224156	Metabolism	Glycan biosynthesis and metabolism
ko04922	Glucagon signaling pathway	LOC101738182;LOC101740714;LOC101741298;LOC110385249	3	561	0.226936	Organismal Systems	Endocrine system
ko00620	Pyruvate metabolism	Ldh;LOC101737640;LOC101740694;LOC101740919;LOC101744429;LOC110385160;LOC692988	7	561	0.239145	Metabolism	Carbohydrate metabolism
ko05020	Prion diseases	LOC101740550	1	561	0.239536	Human Diseases	Neurodegenerative diseases
ko04650	Natural killer cell mediated cytotoxicity	LOC101741990	1	561	0.239536	Organismal Systems	Immune system
ko03320	PPAR signaling pathway	LOC101736526;LOC101742698;LOC101743601;LOC101744627	4	561	0.243544	Organismal Systems	Endocrine system
ko00430	Taurine and hypotaurine metabolism	LOC101738819;LOC101747037	2	561	0.248312	Metabolism	Metabolism of other amino acids
ko05169	Epstein-Barr virus infection	Cyca;100529234	2	561	0.248312	Human Diseases	Infectious diseases
ko04740	Olfactory transduction	LOC101736372;LOC101736629;LOC101744395	3	561	0.251008	Organismal Systems	Sensory system
ko04260	Cardiac muscle contraction	LOC101739070;LOC101740988;LOC101745193;LOC110384736;TpnI	4	561	0.263288	Organismal Systems	Circulatory system
ko04141	Protein processing in endoplasmic reticulum	DnaJ-1;Hsp20.1;LOC100127019;LOC100862772;LOC101736224;LOC101737299;LOC101738454;LOC101739047;LOC101739453;LOC105841731;LOC101740775;LOC101742535;LOC101742638;LOC101743425;LOC101745249;LOC101745567;LOC101745827;LOC101746374;LOC101746833;LOC692982;LOC732882;LOC732975	21	561	0.278367	Genetic Information Processing	Folding, sorting and degradation
ko00280	Valine, leucine and isoleucine degradation	LOC101738113;LOC101738252;LOC101740084;LOC101740694;LOC101740717;LOC101741452;LOC692988	7	561	0.28042	Metabolism	Amino acid metabolism
ko00310	Lysine degradation	LOC101736703;LOC101736848;LOC101739605;LOC101740084;LOC101740694;LOC101742950;LOC101743493;LOC692988	8	561	0.289765	Metabolism	Amino acid metabolism
ko02010	ABC transporters	LOC100736431;LOC101737884;LOC101738993;LOC101739337;LOC101741720;LOC101744514;LOC101745694;LOC105841683	8	561	0.289765	Environmental Information Processing	Membrane transport
ko04146	Peroxisome	Aox1;LOC100101164;LOC101735916;LOC101739578;LOC101740425;LOC101740654;LOC101741731;LOC101741810;LOC101742645;LOC101743093;LOC101743632;LOC101744120;LOC101744539;LOC101746691;LOC101746776;LOC105841608;LOC732974;Time	18	561	0.297054	Cellular Processes	Transport and catabolism
ko00071	Fatty acid degradation	LOC101738252;LOC101740084;LOC101740694;LOC101742025;LOC101746776;LOC692988	6	561	0.298886	Metabolism	Lipid metabolism
ko04921	Oxytocin signaling pathway	LOC101737973;LOC101741298;LOC110385249;LOC101741803	3	561	0.300068	Organismal Systems	Endocrine system
ko00250	Alanine, aspartate and glutamate metabolism	Gogat;LOC101738857;LOC101740215;LOC101741966;LOC101744102	5	561	0.302245	Metabolism	Amino acid metabolism
ko04261	Adrenergic signaling in cardiomyocytes	LOC101735597;LOC101739070;LOC101740988;LOC101745193;LOC110384736;TpnI	5	561	0.302245	Organismal Systems	Circulatory system
ko04915	Estrogen signaling pathway	LOC101741990	1	561	0.305895	Organismal Systems	Endocrine system
ko04932	Non-alcoholic fatty liver disease (NAFLD)	LOC101741298;LOC110385249	1	561	0.305895	Human Diseases	Endocrine and metabolic diseases
ko00730	Thiamine metabolism	LOC101745395	1	561	0.305895	Metabolism	Metabolism of cofactors and vitamins
ko00400	Phenylalanine, tyrosine and tryptophan biosynthesis	LOC101742749;LOC110386047	1	561	0.305895	Metabolism	Amino acid metabolism
ko05145	Toxoplasmosis	100529234	1	561	0.305895	Human Diseases	Infectious diseases
ko05221	Acute myeloid leukemia	LOC101747006	1	561	0.305895	Human Diseases	Cancers
ko05214	Glioma	LOC101741990	1	561	0.305895	Human Diseases	Cancers
ko03018	RNA degradation	LOC100862773;LOC101737241;LOC101741271;LOC101741379;LOC101742213;LOC101745490;LOC101746197;LOC101746473;LOC101746676;rcd1	10	561	0.314271	Genetic Information Processing	Folding, sorting and degradation
ko04918	Thyroid hormone synthesis	LOC101735871;LOC101741567	2	561	0.315422	Organismal Systems	Endocrine system
ko04390	Hippo signaling pathway	LOC101741145;LOC101744992	2	561	0.315422	Environmental Information Processing	Signal transduction
ko00350	Tyrosine metabolism	LOC101742744;LOC101742749;LOC110386047;LOC101745224;LOC101746796;PPO1	5	561	0.319912	Metabolism	Amino acid metabolism
ko04013	MAPK signaling pathway - fly	BmEts2;Mek;Ras1	3	561	0.324813	Environmental Information Processing	Signal transduction
ko05202	Transcriptional misregulation in cancers	CDK12;LOC101735990;LOC101739588;LOC101742589;LOC101742702;LOC101744243;LOC101745746;LOC101747006;LOC101747230;LOC692478	10	561	0.32603	Human Diseases	Cancers
ko00270	Cysteine and methionine metabolism	Ldh;LOC101742749;LOC110386047;LOC101745237;LOC101747037;LOC110385160;LOC693103	6	561	0.330506	Metabolism	Amino acid metabolism
ko00520	Amino sugar and nucleotide sugar metabolism	LOC100884166;LOC101736080;LOC101736830;LOC101736959;LOC101736955;LOC101743212;LOC101745868;LOC101746073;LOC101746108	8	561	0.343066	Metabolism	Carbohydrate metabolism
ko04622	RIG-I-like receptor signaling pathway	LOC101740132;LOC101744770	2	561	0.34854	Organismal Systems	Immune system
ko04024	cAMP signaling pathway	LOC101737973;TpnI	2	561	0.34854	Environmental Information Processing	Signal transduction
ko00053	Ascorbate and aldarate metabolism	LOC101740694;LOC692988;LOC732962;Ugt2;Ugt3;UGT42B1	6	561	0.362517	Metabolism	Carbohydrate metabolism
ko05200	Pathways in cancer	LOC101741145;LOC101742702;LOC101745622;LOC101747006	4	561	0.36495	Human Diseases	Cancers
ko04120	Ubiquitin mediated proteolysis	LOC100174976;LOC101735476;LOC101736404;LOC101739047;LOC101740804;LOC101740915;LOC101741122;LOC101741582;LOC101743923;LOC101744679;LOC101745249;LOC101745828;LOC101746833;LOC692982;UBE2L	15	561	0.365856	Genetic Information Processing	Folding, sorting and degradation
ko05140	Leishmaniasis	100529234	1	561	0.366472	Human Diseases	Infectious diseases
ko04662	B cell receptor signaling pathway	LOC101737478	1	561	0.366472	Organismal Systems	Immune system
ko00471	D-Glutamine and D-glutamate metabolism	LOC101738857	1	561	0.366472	Metabolism	Metabolism of other amino acids
ko04150	mTOR signaling pathway	LOC101735597;LOC101739525;LOC101741298;LOC110385249;LOC101745443;LOC101746352;RGPC;RpS6	7	561	0.367118	Environmental Information Processing	Signal transduction
ko01210	2-Oxocarboxylic acid metabolism	LOC100101164;LOC100329146;LOC101736806	3	561	0.374196	Metabolism	Overview
ko04721	Synaptic vesicle cycle	LOC101743209;LOC692733	2	561	0.381098	Organismal Systems	Nervous system
ko04916	Melanogenesis	Go;LOC101735597	2	561	0.381098	Organismal Systems	Endocrine system
ko00982	Drug metabolism - cytochrome P450	FMO1;GSTe4;GSTs2;LOC732962;Ugt2;Ugt3;UGT42B1	7	561	0.39658	Metabolism	Xenobiotics biodegradation and metabolism
ko00650	Butanoate metabolism	LOC101739940;LOC101740084;LOC101744102	3	561	0.398647	Metabolism	Carbohydrate metabolism
ko00760	Nicotinate and nicotinamide metabolism	LOC101735515;LOC101737642;LOC101739592	3	561	0.398647	Metabolism	Metabolism of cofactors and vitamins
ko00051	Fructose and mannose metabolism	LOC101736955;LOC101739565;LOC101745490;LOC101745868	4	561	0.405823	Metabolism	Carbohydrate metabolism
ko04970	Salivary secretion	LOC101739362;LOC105842565	2	561	0.412944	Organismal Systems	Digestive system
ko05012	Parkinson's disease	LOC101737132;LOC101740804	2	561	0.412944	Human Diseases	Neurodegenerative diseases
ko04920	Adipocytokine signaling pathway	LOC101741298;LOC110385249;LOC101744770	2	561	0.412944	Organismal Systems	Endocrine system
ko04710	Circadian rhythm	LOC101741298;LOC110385249	1	561	0.421772	Organismal Systems	Environmental adaptation
ko04933	AGE-RAGE signaling pathway in diabetic complications	Cb10;Let-2;LOC101735597;LOC101738097;LOC101741916;LOC101742585;Ras1	7	561	0.426036	Human Diseases	Endocrine and metabolic diseases
ko04140	Regulation of autophagy	LOC100216352;LOC101741298;LOC110385249;LOC101743450;LOC101745443	4	561	0.426084	Cellular Processes	Transport and catabolism
ko01230	Biosynthesis of amino acids	Gogat;LOC100101164;LOC100329146;LOC101736806;LOC101737640;LOC101739645;LOC101742749;LOC110386047;LOC101745490	8	561	0.438601	Metabolism	Overview
ko04727	GABAergic synapse	LOC101737361;LOC692733	2	561	0.443953	Organismal Systems	Nervous system
ko04330	Notch signaling pathway	Fng;LOC101736219;LOC101741800;LOC101745812;LOC692897	5	561	0.444659	Environmental Information Processing	Signal transduction
ko04014	Ras signaling pathway	LOC101741990;LOC101742702;LOC101746525	3	561	0.446669	Environmental Information Processing	Signal transduction
ko05205	Proteoglycans in cancer	LOC101737003;LOC101737973;LOC105842727	3	561	0.446669	Human Diseases	Cancers
ko04215	Apoptosis - multiple species	htra2;LOC100216352;Nc	3	561	0.446669	Cellular Processes	Cell growth and death
ko05416	Viral myocarditis	LOC101738393	1	561	0.472252	Human Diseases	Cardiovascular diseases
ko00120	Primary bile acid biosynthesis	LOC101736526	1	561	0.472252	Metabolism	Lipid metabolism
ko04152	AMPK signaling pathway	Cyca;LOC101741298;LOC110385249	2	561	0.474029	Environmental Information Processing	Signal transduction
ko04020	Calcium signaling pathway	LOC101739070;LOC101739131;LOC101740314;LOC101740988;LOC101741173;LOC101741803	6	561	0.474409	Environmental Information Processing	Signal transduction
ko00770	Pantothenate and CoA biosynthesis	LOC101742594;LOC101746479	2	561	0.503098	Metabolism	Metabolism of cofactors and vitamins
ko04022	cGMP - PKG signaling pathway	LOC101737973;LOC101741803	2	561	0.503098	Environmental Information Processing	Signal transduction
ko05146	Amoebiasis	LOC101742624;serpin-4	2	561	0.503098	Human Diseases	Infectious diseases
ko00500	Starch and sucrose metabolism	Glyp;LOC101743212;LOC693027;LOC732962;Ugt2;Ugt3;UGT42B1	7	561	0.512832	Metabolism	Carbohydrate metabolism
ko03022	Basal transcription factors	LOC101736072;LOC101737741;LOC101744462;LOC101744516;LOC101745439	5	561	0.513716	Genetic Information Processing	Transcription
ko04072	Phospholipase D signaling pathway	LOC101741990	1	561	0.518332	Environmental Information Processing	Signal transduction
ko05014	Amyotrophic lateral sclerosis (ALS)	LOC101746245	1	561	0.518332	Human Diseases	Neurodegenerative diseases
ko04320	Dorso-ventral axis formation	Ago2;BmEts2;LOC101735597;LOC101739187;LOC101746525;Mek;Ras1	7	561	0.526891	Organismal Systems	Development
ko04919	Thyroid hormone signaling pathway	LOC101736174;LOC101743196;LOC101745746	3	561	0.537493	Organismal Systems	Endocrine system
ko00061	Fatty acid biosynthesis	LOC101742625;LOC105842684;LOC693038	3	561	0.558846	Metabolism	Lipid metabolism
ko03450	Non-homologous end-joining	LOC101741812	1	561	0.560396	Genetic Information Processing	Replication and repair
ko00460	Cyanoamino acid metabolism	LOC101738819	1	561	0.560396	Metabolism	Metabolism of other amino acids
ko04722	Neurotrophin signaling pathway	LOC101741990	1	561	0.560396	Organismal Systems	Nervous system
ko04917	Prolactin signaling pathway	LOC101741990	1	561	0.560396	Organismal Systems	Endocrine system
ko03050	Proteasome	LOC101735320;LOC101744256;LOC101745357;LOC692836	4	561	0.560764	Genetic Information Processing	Folding, sorting and degradation
ko00040	Pentose and glucuronate interconversions	LOC101739565;LOC101740694;LOC692988;LOC732962;Ugt2;Ugt3;UGT42B1	7	561	0.568076	Metabolism	Carbohydrate metabolism
ko00830	Retinol metabolism	Cyp6ab4;Cyp6ab5;Cyp9g3;LOC101736314;LOC101738966;LOC101746691;LOC732962;Ugt2;Ugt3;UGT42B1	10	561	0.575504	Metabolism	Metabolism of cofactors and vitamins
ko04912	GnRH signaling pathway	LOC101735597;LOC101736589	2	561	0.583818	Organismal Systems	Endocrine system
ko04110	Cell cycle	Cyca;LOC101742829;LOC101744892;LOC101746684	4	561	0.596023	Cellular Processes	Cell growth and death
ko05016	Huntington's disease	LOC101735731;LOC101740451;LOC101742915;LOC101745746	4	561	0.596023	Human Diseases	Neurodegenerative diseases
ko04971	Gastric acid secretion	LOC101741803	1	561	0.598792	Organismal Systems	Digestive system
ko00980	Metabolism of xenobiotics by cytochrome P450	GSTe4;GSTs2;LOC732962;Ugt2;Ugt3;UGT42B1	6	561	0.60819	Metabolism	Xenobiotics biodegradation and metabolism
ko00592	alpha-Linolenic acid metabolism	LOC101741128;LOC101746776	2	561	0.608485	Metabolism	Lipid metabolism
ko05164	Influenza A	LOC101740775;LOC101742589;LOC101744691	3	561	0.619199	Human Diseases	Infectious diseases
ko00232	Caffeine metabolism	Aox1;LOC101741810	2	561	0.632024	Metabolism	Biosynthesis of other secondary metabolites
ko00072	Synthesis and degradation of ketone bodies	LOC101739940	1	561	0.63384	Metabolism	Lipid metabolism
ko04212	Longevity regulating pathway - worm	LOC101745160	1	561	0.63384	Organismal Systems	Aging
ko04750	Inflammatory mediator regulation of TRP channels	LOC101736668	1	561	0.63384	Organismal Systems	Sensory system
ko04623	Cytosolic DNA-sensing pathway	LOC101744770	1	561	0.63384	Organismal Systems	Immune system
ko00030	Pentose phosphate pathway	LOC101741817;LOC101743212;LOC101745490	3	561	0.638026	Metabolism	Carbohydrate metabolism
ko04514	Cell adhesion molecules (CAMs)	LOC101735614;LOC101737478;LOC101737840;LOC101747138	4	561	0.645619	Environmental Information Processing	Signaling molecules and interaction
ko05168	Herpes simplex infection	LOC101740132;LOC101744770;100529234	3	561	0.656192	Human Diseases	Infectious diseases
ko00983	Drug metabolism - other enzymes	Aox1;LOC101738973;LOC101741810;LOC101742594;LOC732962;Ugt2;Ugt3;UGT42B1	8	561	0.686747	Metabolism	Xenobiotics biodegradation and metabolism
ko01212	Fatty acid metabolism	LOC101738252;LOC101740084;LOC101742025;LOC101742625;LOC101746776;LOC105842684;LOC693038	7	561	0.691579	Metabolism	Overview
ko04122	Sulfur relay system	LOC101745395	1	561	0.695032	Genetic Information Processing	Folding, sorting and degradation
ko05161	Hepatitis B	Cyca	1	561	0.695032	Human Diseases	Infectious diseases
ko04213	Longevity regulating pathway - multiple species	Hsp20.1;LOC100862772;LOC101737606;LOC101741298;LOC110385249;LOC101741402;Ras1;Time	7	561	0.702583	Organismal Systems	Aging
ko04350	TGF-beta signaling pathway	LOC101735420;LOC101735597;LOC101736780;LOC693081	4	561	0.718923	Environmental Information Processing	Signal transduction
ko00563	Glycosylphosphatidylinositol(GPI)-anchor biosynthesis	LOC101735851;LOC101739241	2	561	0.733327	Metabolism	Glycan biosynthesis and metabolism
ko00564	Glycerophospholipid metabolism	ae45;Gpd;ie2;LOC101736119;LOC101736679;LOC101737611;LOC101741128;LOC101744539;LOC101745494;LOC692950	10	561	0.734974	Metabolism	Lipid metabolism
ko04925	Aldosterone synthesis and secretion	LOC101737006	1	561	0.746013	Organismal Systems	Endocrine system
ko00220	Arginine biosynthesis	LOC101738857;NOS1	2	561	0.766688	Metabolism	Amino acid metabolism
ko04550	Signaling pathways regulating pluripotency of stem cells	LOC101741562;LOC101745425;LOC101746193;LOC101747010	4	561	0.769037	Cellular Processes	Cellular commiunity
ko04610	Complement and coagulation cascades	LOC101737050;LOC101741185;serpin-10	3	561	0.777958	Organismal Systems	Immune system
ko00630	Glyoxylate and dicarboxylate metabolism	LOC101741504;LOC101743457;LOC110385160	3	561	0.777958	Metabolism	Carbohydrate metabolism
ko05166	HTLV-I infection	LOC101737257;LOC101746525	2	561	0.781968	Human Diseases	Infectious diseases
ko00531	Glycosaminoglycan degradation	LOC101746313;LOC110384858	2	561	0.781968	Metabolism	Glycan biosynthesis and metabolism
ko00603	Glycosphingolipid biosynthesis - globo series	LOC101738976	1	561	0.788484	Metabolism	Glycan biosynthesis and metabolism
ko05134	Legionellosis	Rabb	1	561	0.788484	Human Diseases	Infectious diseases
ko00510	N-Glycan biosynthesis	LOC101738454;LOC101742535;LOC101742638	3	561	0.790363	Metabolism	Glycan biosynthesis and metabolism
ko00860	Porphyrin and chlorophyll metabolism	LOC732962;Ugt2;Ugt3;UGT42B1	4	561	0.791337	Metabolism	Metabolism of cofactors and vitamins
ko04360	Axon guidance	LOC101739343;LOC101744520	2	561	0.796363	Organismal Systems	Development
ko00981	Insect hormone biosynthesis	Cyp305b1;LOC101737581	2	561	0.82265	Metabolism	Metabolism of terpenoids and polyketides
ko04614	Renin-angiotensin system	Nep-L	1	561	0.839272	Organismal Systems	Endocrine system
ko00910	Nitrogen metabolism	Gogat	1	561	0.839272	Metabolism	Energy metabolism
ko05230	Central carbon metabolism in cancer	Sirt2	1	561	0.839272	Human Diseases	Cancers
ko00052	Galactose metabolism	LOC101738455;LOC101739565;LOC101743212;LOC101745490	4	561	0.848003	Metabolism	Carbohydrate metabolism
ko04977	Vitamin digestion and absorption	LOC101745891	1	561	0.853334	Organismal Systems	Digestive system
ko00601	Glycosphingolipid biosynthesis - lacto and neolacto series	LOC101738976	1	561	0.866168	Metabolism	Glycan biosynthesis and metabolism
ko00600	Sphingolipid metabolism	LOC101738201;LOC101743464	2	561	0.875512	Metabolism	Lipid metabolism
ko04068	FoxO signaling pathway	LOC101735597;LOC101738643;LOC101741298;LOC110385249;LOC101741863;LOC101742154;LOC101744770;LOC101746352;Mek;Ras1	8	561	0.880892	Environmental Information Processing	Signal transduction
ko04114	Oocyte meiosis	LOC101735597	1	561	0.888571	Cellular Processes	Cell growth and death
ko00790	Folate biosynthesis	GSTo3	1	561	0.888571	Metabolism	Metabolism of cofactors and vitamins
ko05206	MicroRNAs in cancer	LOC101737003;LOC101738658	2	561	0.892266	Human Diseases	Cancers
ko03060	Protein export	LOC101746206	1	561	0.898326	Genetic Information Processing	Folding, sorting and degradation
ko04340	Hedgehog signaling pathway	LOC110384757;LOC692674	2	561	0.899834	Environmental Information Processing	Signal transduction
ko03030	DNA replication	LOC101741812;LOC101744843	2	561	0.913508	Genetic Information Processing	Replication and repair
ko04976	Bile secretion	aqp	1	561	0.915353	Organismal Systems	Digestive system
ko03040	Spliceosome	LOC100862772;LOC101736315;LOC101737609;LOC101741443;LOC101741761;LOC101742403;LOC101742953;LOC101743582;LOC101744021;LOC101745390;LOC101745750;LOC733037	12	561	0.922139	Genetic Information Processing	Transcription
ko03013	RNA transport	LOC101735963;LOC101736306;LOC101737898;LOC101738312;LOC101740158;LOC101741753;LOC101744612;LOC101745260;LOC101745390;LOC692840;LOC733088;LOC733116	12	561	0.925174	Genetic Information Processing	Translation
ko05231	Choline metabolism in cancer	LOC101739567;LOC101745042	2	561	0.925416	Human Diseases	Cancers
ko05203	Viral carcinogenesis	Cyca;DnaJ-14;LOC101742624	3	561	0.926796	Human Diseases	Cancers
ko04978	Mineral absorption	LOC101738315	1	561	0.941341	Organismal Systems	Digestive system
ko00565	Ether lipid metabolism	LOC101741128	1	561	0.946482	Metabolism	Lipid metabolism
ko00561	Glycerolipid metabolism	LOC101739565;LOC101740531;LOC101740694;LOC101745494;LOC692988	5	561	0.950359	Metabolism	Lipid metabolism
ko04974	Protein digestion and absorption	LOC101742709;LOC101742792;LOC101744593;Nep-L	4	561	0.952618	Organismal Systems	Digestive system
ko00970	Aminoacyl-tRNA biosynthesis	LOC101740700;LOC693097	2	561	0.95601	Genetic Information Processing	Translation
ko00511	Other glycan degradation	LOC101743464	1	561	0.95936	Metabolism	Glycan biosynthesis and metabolism
ko01040	Biosynthesis of unsaturated fatty acids	LOC101746776	1	561	0.966176	Metabolism	Lipid metabolism
ko04950	Maturity onset diabetes of the young	Hnf-4	1	561	0.976574	Human Diseases	Endocrine and metabolic diseases
ko04310	Wnt signaling pathway	Ldlr;LOC101736219;LOC101740132;LOC101743953;LOC101745327	5	561	0.978353	Environmental Information Processing	Signal transduction
ko00230	Purine metabolism	Aox1;CLIP4;Gcy;LOC100101186;LOC101735380;LOC101737283;LOC101737606;LOC101740215;LOC101741402;LOC101741810;LOC101742985;LOC101743212;LOC101743929	13	561	0.983405	Metabolism	Nucleotide metabolism
ko00260	Glycine, serine and threonine metabolism	LOC105842055;LOC110385227	2	561	0.993376	Metabolism	Amino acid metabolism
ko03008	Ribosome biogenesis in eukaryotes	LOC101737448;LOC101739618;LOC101746473	3	561	0.99462	Genetic Information Processing	Translation
ko00240	Pyrimidine metabolism	LOC100101186;LOC101738973;LOC101742594;LOC101743929;LOC732890	5	561	0.995627	Metabolism	Nucleotide metabolism
ko03420	Nucleotide excision repair	LOC101744462	1	561	0.996608	Genetic Information Processing	Replication and repair
ko03460	Fanconi anemia pathway	RMI1	1	561	0.997861	Genetic Information Processing	Replication and repair
ko03020	RNA polymerase	LOC101743929	1	561	0.998378	Genetic Information Processing	Transcription
ko04142	Lysosome	CatD;LOC101738631;LOC101739289;LOC101741241;LOC110384858;LOC692592;LOC732926;LOC732966	8	561	0.99853	Cellular Processes	Transport and catabolism
ko05322	Systemic lupus erythematosus	LOC101742624	1	561	0.998879	Human Diseases	Immune diseases
ko04080	Neuroactive ligand-receptor interaction	LOC101736544;LOC101737834;LOC101737697;LOC101741250;LOC105841261;LOC110385657;LOC733125	6	561	0.999558	Environmental Information Processing	Signaling molecules and interaction
ko05034	Alcoholism	LOC101741990	1	561	0.999745	Human Diseases	Substance dependence
ko00190	Oxidative phosphorylation	LOC101739289;LOC732966	2	561	0.999989	Metabolism	Energy metabolism
